# Supplementary material for: Quantitative analysis of relationship between mutation rate and speed of adaptation under antibiotic exposure in Escherichia coli
Source: PLoS Genet. 2025 Mar 28;21(3):e1011627. doi: 10.1371/journal.pgen.1011627 (PMC11975134; doi:10.1371/journal.pgen.1011627)
Supplement: S1 Table — (XLSX) [file pgen.1011627.s002.xlsx]

## Sheet: S1. All mutations
Table S1. Detailed mutation list
Sample	Position	Mutation	Annotation	Gene	Description
WT-MA1_66-rounds	-	-	-	-	(no mutation found)
WT-MA2_66-rounds	1655489	G→A	noncoding (11/76 nt)	glyW ←	tRNA-Gly(GCC)
	2734162	G→T	G530G (GGC→GGA)	tdcE ←	pyruvate formate-lyase 4/2-ketobutyrate formate-lyase
	2787438	G→A	A637V (GCG→GTG)	infB ←	fused protein chain initiation factor 2, IF2
	3222127	Δ1 bp	coding (771/858 nt)	htrL ←	predicted protein
WT-MA3_66-rounds	554032	C→G	T102S (ACC→AGC)	djlC →	Hsc56 co-chaperone of HscC
	570630	C→A	T293T (ACG→ACT)	asnB ←	asparagine synthetase B
H-ancestor	128261	A→G	T608A (ACC→GCC)	acnB →	bifunctional aconitate hydratase 2/2-methylisocitrate dehydratase
	477569	C→T	A230A (GCC→GCT)	cusB →	copper/silver efflux system, membrane fusion protein
	652638	C→T	A25A (GCG→GCA)	galK ←	galactokinase
	841091	C→T	A678V (GCG→GTG)	mukB →	fused chromosome partitioning proteins
	959550	A→G	intergenic (-5/-220)	lpxL ← / → yceA	lauryl-acyl carrier protein (ACP)-dependent acyltransferase/conserved protein
	1264398	T→C	A156A (GCA→GCG)	ddpF ←	D-Ala-D-Ala transporter subunit
	1275089	C→T	V188I (GTC→ATC)	yddW ←	predicted liprotein
	1300959	(C)8→9	coding (3955/3978 nt)	ydeK ←	predicted lipoprotein
	1412064	G→A	A465A (GCG→GCA)	lhr →	predicted ATP-dependent helicase
	1534904	A→G	V220A (GTA→GCA)	ydjE ←	predicted transporter
	1760023	A→G	intergenic (-80/-41)	yohL ← / → yohM	conserved protein/membrane protein conferring nickel and cobalt resistance
	2033256	(C)9→8	intergenic (+243/-123)	fadL → / → yfdF	long-chain fatty acid outer membrane transporter/predicted protein
	2047758	G→A	L884L (CTG→CTA)	evgS →	hybrid sensory histidine kinase in two-component regulatory system with EvgA
	2130137	C→T	G339E (GGG→GAG)	aegA ←	fused predicted FeS binding subunit/predicted NAD/FAD-binding subunit of oxidoreductase
	2480198	689 bp→86 bp	coding (2-690/690 nt)	mutH →	methyl-directed mismatch repair protein
	2698956	G→A	L997L (TTG→TTA)	ebgA →	cryptic beta-D-galactosidase, alpha subunit
	2922867	T→C	Y130C (TAC→TGC)	tufA ←	protein chain elongation factor EF-Tu
	3146721	T→C	intergenic (-109/+802)	dppA ← / ← proK	dipeptide transporter/tRNA-Pro(CGG)
	3318399	G→A	V153I (GTC→ATC)	tnaA →	tryptophanase/L-cysteine desulfhydrase, PLP-dependent
	3411897	(C)8→7	noncoding (79/87 nt)	leuT →	tRNA-Leu(CAG)
	3624163	C→T	A384T (GCC→ACC)	thiC ←	thiamin (pyrimidine moiety) biosynthesis protein
	3850835	Δ78 bp	coding (26-103/465 nt)	ulaC →	L-ascorbate-specific enzyme IIA component of PTS
H-MA1_23-rounds	128261	A→G	T608A (ACC→GCC)	acnB →	bifunctional aconitate hydratase 2/2-methylisocitrate dehydratase
	306211	(G)10→9	intergenic (-141/+193)	frmR ← / ← hemB	regulator protein that represses frmRAB operon/porphobilinogen synthase
	477569	C→T	A230A (GCC→GCT)	cusB →	copper/silver efflux system, membrane fusion protein
	652638	C→T	A25A (GCG→GCA)	galK ←	galactokinase
	713262	C→T	T27I (ACT→ATT)	ompX →	outer membrane protein
	743303	(A)7→8	intergenic (-90/-157)	yliJ ← / → dacC	predicted glutathione S-transferase/D-alanyl-D-alanine carboxypeptidase
	781916	A→G	intergenic (-63/-52)	ybjX ← / → macA	conserved protein/macrolide transporter subunit, membrane fusion protein (MFP) component
	841091	C→T	A678V (GCG→GTG)	mukB →	fused chromosome partitioning proteins
	959550	A→G	intergenic (-5/-220)	lpxL ← / → yceA	lauryl-acyl carrier protein (ACP)-dependent acyltransferase/conserved protein
	1128056	Δ1 bp	coding (608/882 nt)	yciV →	conserved protein
	1264398	T→C	A156A (GCA→GCG)	ddpF ←	D-Ala-D-Ala transporter subunit
	1275089	C→T	V188I (GTC→ATC)	yddW ←	predicted liprotein
	1300959	(C)8→9	coding (3955/3978 nt)	ydeK ←	predicted lipoprotein
	1319711	A→G	V123A (GTC→GCC)	yneH ←	predicted glutaminase
	1367125	(C)6→7	coding (1047/1404 nt)	fumC ←	fumarate hydratase (fumarase C),aerobic Class II
	1412064	G→A	A465A (GCG→GCA)	lhr →	predicted ATP-dependent helicase
	1419545	T→C	I40T (ATT→ACT)	purR →	DNA-binding transcriptional repressor, hypoxanthine-binding
	1534904	A→G	V220A (GTA→GCA)	ydjE ←	predicted transporter
	1760023	A→G	intergenic (-80/-41)	yohL ← / → yohM	conserved protein/membrane protein conferring nickel and cobalt resistance
	1783167	G→A	A352T (GCG→ACG)	yehP →	conserved protein
	1894140	T→C	C109C (TGT→TGC)	atoD →	acetyl-CoA:acetoacetyl-CoA transferase, alpha subunit
	2013350	G→A	C407Y (TGC→TAC)	trmC →	fused 5-methylaminomethyl-2-thiouridine forming enzyme methyltransferase/FAD-dependent demodification enzyme
	2033256	(C)9→8	intergenic (+243/-123)	fadL → / → yfdF	long-chain fatty acid outer membrane transporter/predicted protein
	2047758	G→A	L884L (CTG→CTA)	evgS →	hybrid sensory histidine kinase in two-component regulatory system with EvgA
	2065675	T→C	L202L (TTA→TTG)	ypdE ←	predicted peptidase
	2130137	C→T	G339E (GGG→GAG)	aegA ←	fused predicted FeS binding subunit/predicted NAD/FAD-binding subunit of oxidoreductase
	2169102	T→C	T144T (ACT→ACC)	ppk →	polyphosphate kinase, component of RNA degradosome
	2366743	T→C	I624T (ATT→ACT)	fhlA →	DNA-binding transcriptional activator
	2480198	689 bp→86 bp	coding (2-690/690 nt)	mutH →	methyl-directed mismatch repair protein
	2606988	(C)7→8	coding (585/720 nt)	yggN ←	predicted protein
	2698956	G→A	L997L (TTG→TTA)	ebgA →	cryptic beta-D-galactosidase, alpha subunit
	2743821	(C)7→8	intergenic (+886/+137)	yhaC → / ← garK	predicted protein/glycerate kinase I
	2879443	T→C	intergenic (+24/-62)	fis → / → yhdJ	global DNA-binding transcriptional dual regulator/predicted methyltransferase
	2922867	T→C	Y130C (TAC→TGC)	tufA ←	protein chain elongation factor EF-Tu
	3146721	T→C	intergenic (-109/+802)	dppA ← / ← proK	dipeptide transporter/tRNA-Pro(CGG)
	3318399	G→A	V153I (GTC→ATC)	tnaA →	tryptophanase/L-cysteine desulfhydrase, PLP-dependent
	3411897	(C)8→7	noncoding (79/87 nt)	leuT →	tRNA-Leu(CAG)
	3479410	C→T	R178Q (CGG→CAG)	yihA ←	GTP-binding protein
	3624163	C→T	A384T (GCC→ACC)	thiC ←	thiamin (pyrimidine moiety) biosynthesis protein
	3633941	A→G	Y402H (TAT→CAT)	purD ←	phosphoribosylglycinamide synthetase phosphoribosylamine-glycine ligase
	3643787	A→G	N99D (AAC→GAC)	metA →	homoserine transsuccinylase
	3828943	T→C	V197A (GTG→GCG)	miaA →	delta(2)-isopentenylpyrophosphate tRNA-adenosine transferase
	3850835	Δ78 bp	coding (26-103/465 nt)	ulaC →	L-ascorbate-specific enzyme IIA component of PTS
	3940873	(G)8→9	noncoding (72/87 nt)	leuQ ←	tRNA-Leu(CAG)
H-MA2_23-rounds	128261	A→G	T608A (ACC→GCC)	acnB →	bifunctional aconitate hydratase 2/2-methylisocitrate dehydratase
	156953	C→T	A8A (GCC→GCT)	hrpB →	predicted ATP-dependent helicase
	199330	C→T	P264L (CCG→CTG)	ldcC →	lysine decarboxylase 2, constitutive
	441107	C→T	P30S (CCT→TCT)	ybbY →	predicted uracil/xanthine transporter
	455638	A→G	E191E (GAA→GAG)	cysS →	cysteinyl-tRNA synthetase
	477569	C→T	A230A (GCC→GCT)	cusB →	copper/silver efflux system, membrane fusion protein
	493885	C→T	A274T (GCT→ACT)	fepG ←	iron-enterobactin transporter subunit
	537214	G→A	A89V (GCC→GTC)	dacA ←	D-alanyl-D-alanine carboxypeptidase
	604550	C→T	G247D (GGC→GAC)	ybgH ←	predicted transporter
	613844	A→G	P353P (CCT→CCC)	ybgQ ←	predicted outer membrane protein
	652638	C→T	A25A (GCG→GCA)	galK ←	galactokinase
	731155	(C)8→7	coding (870/1839 nt)	yliA →	fused predicted peptide transport subunits
	841091	C→T	A678V (GCG→GTG)	mukB →	fused chromosome partitioning proteins
	959550	A→G	intergenic (-5/-220)	lpxL ← / → yceA	lauryl-acyl carrier protein (ACP)-dependent acyltransferase/conserved protein
	1155425	(G)7→6	intergenic (-157/+211)	fabI ← / ← ycjD	enoyl-[acyl-carrier-protein] reductase, NADH-dependent/conserved protein
	1220050	A→G	V236V (GTA→GTG)	ydcP →	predicted peptidase
	1239097	T→C	L97L (TTG→CTG)	yncG →	predicted enzyme
	1264398	T→C	A156A (GCA→GCG)	ddpF ←	D-Ala-D-Ala transporter subunit
	1270112	A→G	intergenic (-209/+49)	ddpX ← / ← dos	D-Ala-D-Ala dipeptidase, Zn-dependent/cAMP phosphodiesterase, heme-regulated
	1275089	C→T	V188I (GTC→ATC)	yddW ←	predicted liprotein
	1300959	(C)8→9	coding (3955/3978 nt)	ydeK ←	predicted lipoprotein
	1412064	G→A	A465A (GCG→GCA)	lhr →	predicted ATP-dependent helicase
	1503434	A→G	intergenic (-232/+67)	chbB ← / ← osmE	N,N'-diacetylchitobiose-specific enzyme IIB component of PTS/DNA-binding transcriptional regulator
	1534904	A→G	V220A (GTA→GCA)	ydjE ←	predicted transporter
	1582410	C→T	P73S (CCG→TCG)	manX →	fused mannose-specific PTS enzyme IIAB components
	1760023	A→G	intergenic (-80/-41)	yohL ← / → yohM	conserved protein/membrane protein conferring nickel and cobalt resistance
	1762190	(C)6→5	coding (372/1035 nt)	yehA ←	predicted fimbrial-like adhesin protein
	1819495	G→A	S474S (AGC→AGT)	cirA ←	ferric iron-catecholate outer membrane transporter
	1895062	G→A	R196H (CGT→CAT)	atoA →	acetyl-CoA:acetoacetyl-CoA transferase, beta subunit
	2033256	(C)9→8	intergenic (+243/-123)	fadL → / → yfdF	long-chain fatty acid outer membrane transporter/predicted protein
	2047758	G→A	L884L (CTG→CTA)	evgS →	hybrid sensory histidine kinase in two-component regulatory system with EvgA
	2130137	C→T	G339E (GGG→GAG)	aegA ←	fused predicted FeS binding subunit/predicted NAD/FAD-binding subunit of oxidoreductase
	2480198	689 bp→86 bp	coding (2-690/690 nt)	mutH →	methyl-directed mismatch repair protein
	2698956	G→A	L997L (TTG→TTA)	ebgA →	cryptic beta-D-galactosidase, alpha subunit
	2711206	C→T	A194V (GCG→GTG)	ygjR →	predicted NAD(P)-binding dehydrogenase
	2721972	A→G	K67K (AAA→AAG)	yqjB →	conserved protein
	2922867	T→C	Y130C (TAC→TGC)	tufA ←	protein chain elongation factor EF-Tu
	3033478	C→T	G455R (GGG→AGG)	ggt ←	gamma-glutamyltranspeptidase
	3114202	A→G	A170A (GCA→GCG)	yhjE →	predicted transporter
	3146721	T→C	intergenic (-109/+802)	dppA ← / ← proK	dipeptide transporter/tRNA-Pro(CGG)
	3318399	G→A	V153I (GTC→ATC)	tnaA →	tryptophanase/L-cysteine desulfhydrase, PLP-dependent
	3333709	T→C	T368A (ACC→GCC)	bglF ←	fused beta-glucoside-specific PTS enzyme IIABC components
	3411897	(C)8→7	noncoding (79/87 nt)	leuT →	tRNA-Leu(CAG)
	3546002	A→T	I145N (ATC→AAC)	glpK ←	glycerol kinase
	3624163	C→T	A384T (GCC→ACC)	thiC ←	thiamin (pyrimidine moiety) biosynthesis protein
	3727663	T→C	D269G (GAT→GGT)	fdhF ←	formate dehydrogenase-H, selenopolypeptide subunit
	3850835	Δ78 bp	coding (26-103/465 nt)	ulaC →	L-ascorbate-specific enzyme IIA component of PTS
H-MA3_23-rounds	95461	A→G	E331E (GAA→GAG)	murG →	N-acetylglucosaminyl transferase
	106140	A→G	E91G (GAA→GGA)	mutT →	nucleoside triphosphate pyrophosphohydrolase, marked preference for dGTP
	128261	A→G	T608A (ACC→GCC)	acnB →	bifunctional aconitate hydratase 2/2-methylisocitrate dehydratase
	343234	A→G	S119G (AGC→GGC)	nusB →	transcription antitermination protein
	477569	C→T	A230A (GCC→GCT)	cusB →	copper/silver efflux system, membrane fusion protein
	589456	(G)6→7	coding (1141/1320 nt)	potE ←	putrescine/proton symporter; putrescine/ornithine antiporter
	652638	C→T	A25A (GCG→GCA)	galK ←	galactokinase
	841091	C→T	A678V (GCG→GTG)	mukB →	fused chromosome partitioning proteins
	888081	T→C	V293A (GTC→GCC)	helD →	DNA helicase IV
	959550	A→G	intergenic (-5/-220)	lpxL ← / → yceA	lauryl-acyl carrier protein (ACP)-dependent acyltransferase/conserved protein
	1264398	T→C	A156A (GCA→GCG)	ddpF ←	D-Ala-D-Ala transporter subunit
	1275089	C→T	V188I (GTC→ATC)	yddW ←	predicted liprotein
	1412064	G→A	A465A (GCG→GCA)	lhr →	predicted ATP-dependent helicase
	1534904	A→G	V220A (GTA→GCA)	ydjE ←	predicted transporter
	1760023	A→G	intergenic (-80/-41)	yohL ← / → yohM	conserved protein/membrane protein conferring nickel and cobalt resistance
	2033256	(C)9→8	intergenic (+243/-123)	fadL → / → yfdF	long-chain fatty acid outer membrane transporter/predicted protein
	2047758	G→A	L884L (CTG→CTA)	evgS →	hybrid sensory histidine kinase in two-component regulatory system with EvgA
	2130137	C→T	G339E (GGG→GAG)	aegA ←	fused predicted FeS binding subunit/predicted NAD/FAD-binding subunit of oxidoreductase
	2184153	T→C	T43A (ACG→GCG)	yfgL ←	protein assembly complex, lipoprotein component
	2190032	A→G	intergenic (-122/+28)	yfgB ← / ← ndk	predicted enzyme/multifunctional nucleoside diphosphate kinase and apyrimidinic endonuclease and 3'-phosphodiesterase
	2256168	T→C	V41A (GTA→GCA)	nadB →	quinolinate synthase, L-aspartate oxidase (B protein) subunit
	2284117	T→C	V249A (GTT→GCT)	pheA →	fused chorismate mutase P/prephenate dehydratase
	2296314	T→C	T8A (ACG→GCG)	grpE ←	heat shock protein
	2329170	G→A	noncoding (11/93 nt)	serV ←	tRNA-Ser(GCU)
	2480198	689 bp→86 bp	coding (2-690/690 nt)	mutH →	methyl-directed mismatch repair protein
	2523178	A→G	N154S (AAC→AGC)	ygfK →	predicted oxidoreductase, Fe-S subunit
	2539079	T→C	V352A (GTG→GCG)	ygfU →	predicted transporter
	2698956	G→A	L997L (TTG→TTA)	ebgA →	cryptic beta-D-galactosidase, alpha subunit
	2789497	T→C	T455A (ACG→GCG)	nusA ←	transcription termination/antitermination L factor
	2922867	T→C	Y130C (TAC→TGC)	tufA ←	protein chain elongation factor EF-Tu
	2983131	G→A	A412V (GCG→GTG)	yhgE ←	predicted inner membrane protein
	3146721	T→C	intergenic (-109/+802)	dppA ← / ← proK	dipeptide transporter/tRNA-Pro(CGG)
	3318399	G→A	V153I (GTC→ATC)	tnaA →	tryptophanase/L-cysteine desulfhydrase, PLP-dependent
	3411897	(C)8→7	noncoding (79/87 nt)	leuT →	tRNA-Leu(CAG)
	3610860	A→G	T135A (ACC→GCC)	rpoB →	RNA polymerase, beta subunit
	3624163	C→T	A384T (GCC→ACC)	thiC ←	thiamin (pyrimidine moiety) biosynthesis protein
	3628437	A→G	E145E (GAA→GAG)	nfi →	endonuclease V
	3844093	(T)6→7	coding (717/1626 nt)	aidB →	isovaleryl CoA dehydrogenase
	3850835	Δ78 bp	coding (26-103/465 nt)	ulaC →	L-ascorbate-specific enzyme IIA component of PTS
	3929132	T→C	C56R (TGC→CGC)	uxuB →	D-mannonate oxidoreductase, NAD-binding
	3940873	(G)8→7	noncoding (72/87 nt)	leuQ ←	tRNA-Leu(CAG)
L-ancestor	517131	T→C	H118R (CAC→CGC)	rnk ←	regulator of nucleoside diphosphate kinase
	1045878	G→A	P541L (CCG→CTG)	cvrA ←	predicted cation/proton antiporter
	1570088	A→G	intergenic (-196/+9)	fadD ← / ← yeaY	acyl-CoA synthetase/predicted lipoprotein
	1718095	A→G	N148S (AAC→AGC)	hisA →	N-(5'-phospho-L-ribosyl-formimino)-5-amino-1- (5'-phosphoribosyl)-4-imidazolecarboxamide isomerase
	1816804	T→C	D104G (GAC→GGC)	yeiB ←	conserved inner membrane protein
	2161865	G→A	E49K (GAA→AAA)	yfgC →	predicted peptidase
	2556824	C→T	V168M (GTG→ATG)	gcvT ←	aminomethyltransferase, tetrahydrofolate-dependent, subunit (T protein) of glycine cleavage complex
	2791557	(G)5→4	noncoding (66/77 nt)	metY ←	tRNA-initiator Met(CAU)
	2870533	T→C	T218A (ACG→GCG)	yhdA ←	conserved inner membrane protein
	3001466	A→G	R177R (CGT→CGC)	malQ ←	4-alpha-glucanotransferase (amylomaltase)
	3003396	G→A	A335V (GCC→GTC)	malP ←	maltodextrin phosphorylase
	3351466	G→A	A63V (GCG→GTG)	atpI ←	ATP synthase, membrane-bound accesory subunit
	3826515	1846 bp→85 bp	coding (2-1847/1848 nt)	mutL →	methyl-directed mismatch repair protein
L-MA1_66-rounds	74825	T→C	T289A (ACC→GCC)	leuC ←	3-isopropylmalate isomerase subunit, dehydratase component
	142620	A→G	G276G (GGA→GGG)	yadD →	predicted transposase
	143491	C→T	A44T (GCC→ACC)	panC ←	pantothenate synthetase
	231403	T→C	T255A (ACC→GCC)	fadE ←	acyl coenzyme A dehydrogenase
	306210	(G)10→8	intergenic (-140/+193)	frmR ← / ← hemB	regulator protein that represses frmRAB operon/porphobilinogen synthase
	353768	C→T	L214L (CTG→CTA)	yajR ←	predicted transporter
	517131	T→C	H118R (CAC→CGC)	rnk ←	regulator of nucleoside diphosphate kinase
	580117	G→A	intergenic (+29/-548)	glnS → / → ybfM	glutamyl-tRNA synthetase/predicted outer membrane porin
	788097	G→A	A701T (GCT→ACT)	clpA →	ATPase and specificity subunit of ClpA-ClpP ATP-dependent serine protease, chaperone activity
	896687	T→C	V234A (GTC→GCC)	hyaB →	hydrogenase 1, large subunit
	1045878	G→A	P541L (CCG→CTG)	cvrA ←	predicted cation/proton antiporter
	1174273	(T)9→8	intergenic (+41/-172)	pspE → / → ycjM	thiosulfate:cyanide sulfurtransferase/predicted glucosyltransferase
	1300959	(C)8→7	coding (3955/3978 nt)	ydeK ←	predicted lipoprotein
	1301083	(C)8→7	coding (3831/3978 nt)	ydeK ←	predicted lipoprotein
	1332974	A→G	Y412H (TAC→CAC)	dcp ←	dipeptidyl carboxypeptidase II
	1469171	T→C	R48R (CGT→CGC)	ydiA →	conserved protein
	1552931	C→T	Q322* (CAA→TAA)	yeaI →	predicted diguanylate cyclase
	1570088	A→G	intergenic (-196/+9)	fadD ← / ← yeaY	acyl-CoA synthetase/predicted lipoprotein
	1604476	T→C	T88A (ACG→GCG)	yebZ ←	predicted inner membrane protein
	1718095	A→G	N148S (AAC→AGC)	hisA →	N-(5'-phospho-L-ribosyl-formimino)-5-amino-1- (5'-phosphoribosyl)-4-imidazolecarboxamide isomerase
	1809094	C→T	G305G (GGC→GGT)	yeiT →	predicted oxidoreductase
	1816804	T→C	D104G (GAC→GGC)	yeiB ←	conserved inner membrane protein
	1908221	C→T	A523T (GCC→ACC)	gyrA ←	DNA gyrase (type II topoisomerase), subunit A
	2116626	G→A	A251A (GCC→GCT)	eutE ←	predicted aldehyde dehydrogenase, ethanolamine utilization protein
	2161865	G→A	E49K (GAA→AAA)	yfgC →	predicted peptidase
	2168347	G→A	D163N (GAT→AAT)	purN →	phosphoribosylglycinamide formyltransferase 1
	2418117	T→C	K120K (AAA→AAG)	eno ←	enolase
	2451730	C→T	A17T (GCC→ACC)	ygdE ←	predicted methyltransferase
	2504996	(T)8→7	coding (443/444 nt)	ygeK ←	predicted DNA-binding transcriptional regulator
	2532581	G→A	W53* (TGG→TAG)	guaD →	guanine deaminase
	2556824	C→T	V168M (GTG→ATG)	gcvT ←	aminomethyltransferase, tetrahydrofolate-dependent, subunit (T protein) of glycine cleavage complex
	2791557	(G)5→4	noncoding (66/77 nt)	metY ←	tRNA-initiator Met(CAU)
	2870533	T→C	T218A (ACG→GCG)	yhdA ←	conserved inner membrane protein
	3001466	A→G	R177R (CGT→CGC)	malQ ←	4-alpha-glucanotransferase (amylomaltase)
	3003396	G→A	A335V (GCC→GTC)	malP ←	maltodextrin phosphorylase
	3094630	A→T	D60E (GAT→GAA)	yhiD ←	predicted Mg(2+) transport ATPase inner membrane protein
	3256482	C→T	T687M (ACG→ATG)	recG →	ATP-dependent DNA helicase
	3351466	G→A	A63V (GCG→GTG)	atpI ←	ATP synthase, membrane-bound accesory subunit
	3389014	(CTG)3→2	coding (11-13/282 nt)	ppiC ←	peptidyl-prolyl cis-trans isomerase C
	3411897	(C)8→9	noncoding (79/87 nt)	leuT →	tRNA-Leu(CAG)
	3469821	T→C	noncoding (92/120 nt)	rrfA →	5S rRNA (rrfA)
	3469874	G→A	intergenic (+25/+245)	rrfA → / ← mobB	5S rRNA (rrfA)/molybdopterin-guanine dinucleotide biosynthesis protein B
	3647297	A→G	K326E (AAA→GAA)	aceA →	isocitrate lyase
	3826515	1846 bp→85 bp	coding (2-1847/1848 nt)	mutL →	methyl-directed mismatch repair protein
	3895860	G→A	I163I (ATC→ATT)	treR ←	DNA-binding transcriptional repressor
L-MA2_66-rounds	10284	A→G	S71P (TCT→CCT)	yaaH ←	conserved inner membrane protein
	74825	T→C	T289A (ACC→GCC)	leuC ←	3-isopropylmalate isomerase subunit, dehydratase component
	217483	C→T	noncoding (2864/2905 nt)	rrlH →	23S rRNA (rrlH)
	231403	T→C	T255A (ACC→GCC)	fadE ←	acyl coenzyme A dehydrogenase
	306210	(G)10→8	intergenic (-140/+193)	frmR ← / ← hemB	regulator protein that represses frmRAB operon/porphobilinogen synthase
	353768	C→T	L214L (CTG→CTA)	yajR ←	predicted transporter
	372193	C→T	H17Y (CAC→TAC)	ybaW →	conserved protein
	517131	T→C	H118R (CAC→CGC)	rnk ←	regulator of nucleoside diphosphate kinase
	1045878	G→A	P541L (CCG→CTG)	cvrA ←	predicted cation/proton antiporter
	1060191	G→A	A397V (GCC→GTC)	ycgV ←	predicted adhesin
	1230512	A→G	F128L (TTC→CTC)	ydcZ ←	predicted inner membrane protein
	1253428	A→G	V171A (GTC→GCC)	yddG ←	predicted methyl viologen efflux pump
	1286698	(T)8→9	coding (920/1158 nt)	ydeM ←	conserved protein
	1315905	T→G	intergenic (-56/+151)	yneE ← / ← uxaB	conserved inner membrane protein/altronate oxidoreductase, NAD-dependent
	1332974	A→G	Y412H (TAC→CAC)	dcp ←	dipeptidyl carboxypeptidase II
	1570088	A→G	intergenic (-196/+9)	fadD ← / ← yeaY	acyl-CoA synthetase/predicted lipoprotein
	1604476	T→C	T88A (ACG→GCG)	yebZ ←	predicted inner membrane protein
	1718095	A→G	N148S (AAC→AGC)	hisA →	N-(5'-phospho-L-ribosyl-formimino)-5-amino-1- (5'-phosphoribosyl)-4-imidazolecarboxamide isomerase
	1816804	T→C	D104G (GAC→GGC)	yeiB ←	conserved inner membrane protein
	1999865	A→G	N247N (AAT→AAC)	purF ←	amidophosphoribosyltransferase
	2116626	G→A	A251A (GCC→GCT)	eutE ←	predicted aldehyde dehydrogenase, ethanolamine utilization protein
	2147644	(C)7→8	coding (200/2019 nt)	hyfB →	hydrogenase 4, membrane subunit
	2161865	G→A	E49K (GAA→AAA)	yfgC →	predicted peptidase
	2168347	G→A	D163N (GAT→AAT)	purN →	phosphoribosylglycinamide formyltransferase 1
	2497078	(A)7→6	coding (697/1230 nt)	yqeG →	predicted transporter
	2532581	G→A	W53* (TGG→TAG)	guaD →	guanine deaminase
	2540073	G→A	V117V (GTG→GTA)	idi →	isopentenyl diphosphate isomerase
	2556824	C→T	V168M (GTG→ATG)	gcvT ←	aminomethyltransferase, tetrahydrofolate-dependent, subunit (T protein) of glycine cleavage complex
	2791557	(G)5→4	noncoding (66/77 nt)	metY ←	tRNA-initiator Met(CAU)
	2870533	T→C	T218A (ACG→GCG)	yhdA ←	conserved inner membrane protein
	3001466	A→G	R177R (CGT→CGC)	malQ ←	4-alpha-glucanotransferase (amylomaltase)
	3003396	G→A	A335V (GCC→GTC)	malP ←	maltodextrin phosphorylase
	3094630	A→T	D60E (GAT→GAA)	yhiD ←	predicted Mg(2+) transport ATPase inner membrane protein
	3107344	T→C	D251G (GAT→GGT)	yhjA ←	predicted cytochrome C peroxidase
	3351466	G→A	A63V (GCG→GTG)	atpI ←	ATP synthase, membrane-bound accesory subunit
	3371376	A→G	noncoding (356/1542 nt)	rrsC →	16S rRNA (rrnC)
	3647297	A→G	K326E (AAA→GAA)	aceA →	isocitrate lyase
	3790747	C→T	G97D (GGC→GAC)	cadC ←	DNA-binding transcriptional activator
	3798068	G→A	L101L (TTG→TTA)	fxsA →	inner membrane protein
	3826515	1846 bp→85 bp	coding (2-1847/1848 nt)	mutL →	methyl-directed mismatch repair protein
	3895860	G→A	I163I (ATC→ATT)	treR ←	DNA-binding transcriptional repressor
	3909803	C→A	Y324* (TAC→TAA)	yjgN →	conserved inner membrane protein
	3930235	C→T	V423V (GTC→GTT)	uxuB →	D-mannonate oxidoreductase, NAD-binding
L-MA3_66-rounds	425741	insC	coding (282/855 nt)	ybbN ←	predicted thioredoxin domain-containing protein
	443653	(A)7→6	intergenic (+165/+63)	glxK → / ← ylbA	glycerate kinase II/conserved protein
	476441	A→G	intergenic (+67/-91)	cusC → / → cusF	copper/silver efflux system, outer membrane component/periplasmic copper-binding protein
	505533	(G)7→8	intergenic (+18/-165)	cstA → / → ybdD	carbon starvation protein/conserved protein
	517131	T→C	H118R (CAC→CGC)	rnk ←	regulator of nucleoside diphosphate kinase
	600511	T→G	I185L (ATT→CTT)	kdpA ←	potassium translocating ATPase, subunit A
	717166	A→G	T263A (ACC→GCC)	ybiR →	predicted transporter
	908774	A→G	I541T (ATT→ACT)	torS ←	hybrid sensory histidine kinase in two-component regulatory system with TorR
	1045878	G→A	P541L (CCG→CTG)	cvrA ←	predicted cation/proton antiporter
	1062848	T→C	E131E (GAA→GAG)	ychF ←	predicted GTP-binding protein
	1106070	Δ1 bp	coding (660/1632 nt)	oppA →	oligopeptide transporter subunit
	1390447	A→T	D649V (GAT→GTT)	rsxC →	fused predicted 4Fe-4S ferredoxin-type protein
	1500133	(C)7→6	intergenic (-50/+55)	chbF ← / ← chbR	cryptic phospho-beta-glucosidase, NAD(P)-binding/DNA-binding transcriptional dual regulator
	1570088	A→G	intergenic (-196/+9)	fadD ← / ← yeaY	acyl-CoA synthetase/predicted lipoprotein
	1718095	A→G	N148S (AAC→AGC)	hisA →	N-(5'-phospho-L-ribosyl-formimino)-5-amino-1- (5'-phosphoribosyl)-4-imidazolecarboxamide isomerase
	1816804	T→C	D104G (GAC→GGC)	yeiB ←	conserved inner membrane protein
	2092680	T→C	E184E (GAA→GAG)	cysA ←	sulfate/thiosulfate transporter subunit
	2160244	C→T	P228P (CCC→CCT)	focB →	predicted formate transporter
	2161865	G→A	E49K (GAA→AAA)	yfgC →	predicted peptidase
	2298554	T→C	L378P (CTG→CCG)	recN →	recombination and repair protein
	2313726	G→A	G615D (GGC→GAC)	nrdE →	ribonucleoside-diphosphate reductase 2, alpha subunit
	2324371	G→A	T407T (ACG→ACA)	emrB →	multidrug efflux system protein
	2338334	T→C	G21G (GGT→GGC)	srlD →	sorbitol-6-phosphate dehydrogenase
	2342193	A→G	V211A (GTC→GCC)	norR ←	DNA-binding transcriptional activator
	2486131	G→A	A140V (GCG→GTG)	aas ←	fused 2-acylglycerophospho-ethanolamine acyl transferase/acyl-acyl carrier protein synthetase
	2507962	(G)7→8	coding (960/2259 nt)	xdhA →	xanthine dehydrogenase, molybdenum binding subunit
	2556824	C→T	V168M (GTG→ATG)	gcvT ←	aminomethyltransferase, tetrahydrofolate-dependent, subunit (T protein) of glycine cleavage complex
	2718883	T→C	G149G (GGT→GGC)	exuT →	hexuronate transporter
	2791557	(G)5→4	noncoding (66/77 nt)	metY ←	tRNA-initiator Met(CAU)
	2870533	T→C	T218A (ACG→GCG)	yhdA ←	conserved inner membrane protein
	2885788	T→C	R968R (CGT→CGC)	acrF →	multidrug efflux system protein
	3001466	A→G	R177R (CGT→CGC)	malQ ←	4-alpha-glucanotransferase (amylomaltase)
	3003396	G→A	A335V (GCC→GTC)	malP ←	maltodextrin phosphorylase
	3139065	(C)5→4	intergenic (-71/-405)	ldrD ← / → yhjV	toxic polypeptide, small/predicted transporter
	3208307	G→A	D14N (GAT→AAT)	lldR →	DNA-binding transcriptional repressor
	3266422	T→C	L86P (CTA→CCA)	setC →	predicted sugar efflux system
	3302689	T→C	E46G (GAG→GGG)	dgoA ←	2-oxo-3-deoxygalactonate 6-phosphate aldolase
	3337529	G→A	N17N (AAC→AAT)	pstB ←	phosphate transporter subunit
	3351466	G→A	A63V (GCG→GTG)	atpI ←	ATP synthase, membrane-bound accesory subunit
	3352919	G→A	intergenic (-26/+38)	gidB ← / ← gidA	methyltransferase, glucose-inhibited cell-division protein/glucose-inhibited cell-division protein
	3356749	C→T	R128C (CGT→TGT)	asnA →	asparagine synthetase A
	3359089	A→G	F406F (TTT→TTC)	yieN ←	fused predicted transcriptional regulators
	3364705	A→G	T69A (ACG→GCG)	rbsC →	D-ribose transporter subunit
	3375833	A→G	intergenic (+13/-80)	rrlC → / → rrfC	23S rRNA (rrlC)/5S rRNA (rrfC)
	3416742	C→T	V118V (GTG→GTA)	hemY ←	predicted protoheme IX synthesis protein
	3826515	1846 bp→85 bp	coding (2-1847/1848 nt)	mutL →	methyl-directed mismatch repair protein
	3850402	G→A	A441T (GCT→ACT)	ulaA →	L-ascorbate-specific enzyme IIC component of PTS
	3863202	(A)5→6	intergenic (-76/-13)	ytfG ← / → ytfH	NAD(P)H:quinone oxidoreductase/predicted transcriptional regulator
	3908526	A→G	D38D (GAT→GAC)	yjgM ←	predicted acetyltransferase
S-ancestor	138089	A→G	E162E (GAA→GAG)	yadG →	predicted transporter subunit
	173712	A→G	A73A (GCT→GCC)	yaeI ←	predicted phosphatase
	306211	(G)10→9	intergenic (-141/+193)	frmR ← / ← hemB	regulator protein that represses frmRAB operon/porphobilinogen synthase
	928607	T→C	V50A (GTT→GCT)	ycdC →	predicted DNA-binding transcriptional regulator
	985420	T→C	V250A (GTC→GCC)	pabC →	4-amino-4-deoxychorismate lyase component of para-aminobenzoate synthase multienzyme complex
	1322497	A→G	R289R (AGA→AGG)	yneJ →	predicted DNA-binding transcriptional regulator
	1560856	G→A	A17V (GCC→GTC)	yeaS ←	neutral amino-acid efflux system
	1907070	G→A	intergenic (-59/+90)	yfaA ← / ← gyrA	predicted protein/DNA gyrase (type II topoisomerase), subunit A
	1931689	(C)5→6	coding (105/1218 nt)	yfaW ←	predicted enolase
	2050062	A→G	R286R (CGT→CGC)	yfdV ←	predicted transporter
	2073848	T→C	intergenic (+106/+162)	lysV → / ← xapR	tRNA-Lys(UUU)/DNA-binding transcriptional activator
	2073850	Δ3 bp	intergenic (+108/+158)	lysV → / ← xapR	tRNA-Lys(UUU)/DNA-binding transcriptional activator
	2076002	G→A	P134L (CCC→CTC)	xapB ←	xanthosine transporter
	2291938	T→C	intergenic (-126/+123)	rpsP ← / ← ffh	30S ribosomal subunit protein S16/signal recognition particle (SRP) component with 4.5S RNA
	2363189	C→T	C173C (TGC→TGT)	hypD →	protein required for maturation of hydrogenases
	2367629	2560 bp→85 bp	coding (2-2561/2562 nt)	mutS →	methyl-directed mismatch repair protein
	2440429	T→C	F107L (TTC→CTC)	sdaB →	L-serine deaminase II
	2556380	T→C	T316A (ACT→GCT)	gcvT ←	aminomethyltransferase, tetrahydrofolate-dependent, subunit (T protein) of glycine cleavage complex
	2919746	A→G	T131T (ACT→ACC)	rplD ←	50S ribosomal subunit protein L4
	3305975	T→C	D64G (GAC→GGC)	yidA ←	predicted hydrolase
	3836413	A→G	T220A (ACC→GCC)	rnr →	exoribonuclease R, RNase R
	3918687	T→C	Y160C (TAC→TGC)	yjgR ←	predicted ATPase
	3940758	(G)8→9	noncoding (72/87 nt)	leuP ←	tRNA-Leu(CAG)
S-MA1_66-rounds	58237	C→T	intergenic (-148/+17)	hepA ← / ← polB	RNA polymerase-associated helicase protein, ATPase and RNA polymerase recycling factor/DNA polymerase II
	74550	G→A	G380G (GGC→GGT)	leuC ←	3-isopropylmalate isomerase subunit, dehydratase component
	81422	A→G	D323G (GAT→GGT)	ilvI →	acetolactate synthase III, large subunit
	83778	A→G	D309G (GAC→GGC)	fruR →	DNA-binding transcriptional dual regulator
	138089	A→G	E162E (GAA→GAG)	yadG →	predicted transporter subunit
	173712	A→G	A73A (GCT→GCC)	yaeI ←	predicted phosphatase
	203798	G→A	T35T (ACG→ACA)	yaeJ →	conserved protein
	253055	C→T	A128T (GCC→ACC)	betA ←	choline dehydrogenase, a flavoprotein
	257972	A→G	intergenic (+287/-588)	betT → / → yahA	choline transporter of high affinity/predicted DNA-binding transcriptional regulator
	265482	C→T	S323S (AGC→AGT)	yahG →	conserved protein
	275075	A→G	T69A (ACC→GCC)	prpB →	2-methylisocitrate lyase
	306210	(G)10→8	intergenic (-140/+193)	frmR ← / ← hemB	regulator protein that represses frmRAB operon/porphobilinogen synthase
	325815	A→G	S62G (AGT→GGT)	phoR →	sensory histidine kinase in two-component regulatory system with PhoB
	424387	C→T	A21V (GCA→GTA)	ybbM →	predicted inner membrane protein
	469362	A→G	Y332H (TAC→CAC)	nfrA ←	bacteriophage N4 receptor, outer membrane subunit
	596201	A→G	L182S (TTG→TCG)	kdpD ←	fused sensory histidine kinase in two-component regulatory system with KdpE
	702315	Δ1 bp	coding (1950/2283 nt)	fiu ←	predicted iron outer membrane transporter
	708072	C→T	A48T (GCC→ACC)	ybiO ←	predicted mechanosensitive channel
	816880	insC	coding (320/858 nt)	focA ←	formate transporter
	869498	T→C	D279G (GAT→GGT)	ycbX ←	predicted 2Fe-2S cluster-containing protein
	928607	T→C	V50A (GTT→GCT)	ycdC →	predicted DNA-binding transcriptional regulator
	952884	A→G	E183E (GAA→GAG)	mdoG →	glucan biosynthesis protein, periplasmic
	973996	A→G	F582L (TTC→CTC)	rne ←	fused ribonucleaseE endoribonuclease/scaffold for formation of degradosome
	985420	T→C	V250A (GTC→GCC)	pabC →	4-amino-4-deoxychorismate lyase component of para-aminobenzoate synthase multienzyme complex
	988917	G→A	D257N (GAC→AAC)	ycfH →	predicted metallodependent hydrolase
	1011624	C→T	Q245* (CAG→TAG)	cobB →	deacetylase of acetyl-CoA synthetase, NAD-dependent
	1079917	C→T	R189C (CGC→TGC)	ychP →	predicted invasin
	1089520	C→T	N163N (AAC→AAT)	narH →	nitrate reductase 1, beta (Fe-S) subunit
	1108005	T→C	V293A (GTC→GCC)	oppB →	oligopeptide transporter subunit
	1235053	T→C	Q192R (CAG→CGG)	yncD ←	predicted iron outer membrane transporter
	1322497	A→G	R289R (AGA→AGG)	yneJ →	predicted DNA-binding transcriptional regulator
	1356444	T→C	L317L (TTG→CTG)	ydgG →	predicted inner membrane protein
	1385931	T→C	intergenic (-40/-203)	ydgJ ← / → blr	predicted oxidoreductase/beta-lactam resistance membrane protein
	1390397	A→G	A632A (GCA→GCG)	rsxC →	fused predicted 4Fe-4S ferredoxin-type protein
	1390427	C→G	A642A (GCC→GCG)	rsxC →	fused predicted 4Fe-4S ferredoxin-type protein
	1390430	G→A	E643E (GAG→GAA)	rsxC →	fused predicted 4Fe-4S ferredoxin-type protein
	1390437	C→G	Q646E (CAA→GAA)	rsxC →	fused predicted 4Fe-4S ferredoxin-type protein
	1560856	G→A	A17V (GCC→GTC)	yeaS ←	neutral amino-acid efflux system
	1630344	G→A	P109S (CCG→TCG)	aspS ←	aspartyl-tRNA synthetase
	1651488	(C)6→7	intergenic (-348/-116)	yecJ ← / → yecR	predicted protein/predicted protein
	1671714	T→C	intergenic (-1415/-936)	yedR ← / → hchA	predicted inner membrane protein/Hsp31 molecular chaperone
	1760022	(G)7→8	intergenic (-79/-42)	yohL ← / → yohM	conserved protein/membrane protein conferring nickel and cobalt resistance
	1876121	T→C	D334G (GAC→GGC)	mqo ←	malate dehydrogenase, FAD/NAD(P)-binding domain
	1886041	T→C	S729S (AGT→AGC)	rcsD →	phosphotransfer intermediate protein in two-component regulatory system with RcsBC
	1907070	G→A	intergenic (-59/+90)	yfaA ← / ← gyrA	predicted protein/DNA gyrase (type II topoisomerase), subunit A
	1931689	(C)5→6	coding (105/1218 nt)	yfaW ←	predicted enolase
	1958872	T→C	intergenic (-79/-76)	yfbN ← / → yfbO	predicted protein/predicted protein
	2050062	A→G	R286R (CGT→CGC)	yfdV ←	predicted transporter
	2076002	G→A	P134L (CCC→CTC)	xapB ←	xanthosine transporter
	2092454	G→A	P260S (CCG→TCG)	cysA ←	sulfate/thiosulfate transporter subunit
	2160247	(C)6→7	coding (687/849 nt)	focB →	predicted formate transporter
	2291938	T→C	intergenic (-126/+123)	rpsP ← / ← ffh	30S ribosomal subunit protein S16/signal recognition particle (SRP) component with 4.5S RNA
	2329295	T→C	intergenic (-115/+201)	serV ← / ← csrA	tRNA-Ser(GCU)/pleiotropic regulatory protein for carbon source metabolism
	2363189	C→T	C173C (TGC→TGT)	hypD →	protein required for maturation of hydrogenases
	2367629	2560 bp→85 bp	coding (2-2561/2562 nt)	mutS →	methyl-directed mismatch repair protein
	2383981	T→C	T183A (ACA→GCA)	cysC ←	adenosine 5'-phosphosulfate kinase
	2440429	T→C	F107L (TTC→CTC)	sdaB →	L-serine deaminase II
	2494987	(C)5→6	coding (1141/1182 nt)	yqeF ←	predicted acyltransferase
	2507962	(G)7→8	coding (960/2259 nt)	xdhA →	xanthine dehydrogenase, molybdenum binding subunit
	2556380	T→C	T316A (ACT→GCT)	gcvT ←	aminomethyltransferase, tetrahydrofolate-dependent, subunit (T protein) of glycine cleavage complex
	2767374	C→T	N214N (AAC→AAT)	yraM →	conserved protein
	2823517	(C)7→8	coding (276/654 nt)	elbB ←	isoprenoid biosynthesis protein with amidotransferase-like domain
	2919746	A→G	T131T (ACT→ACC)	rplD ←	50S ribosomal subunit protein L4
	2947731	G→A	G599S (GGC→AGC)	nirB →	nitrite reductase, large subunit, NAD(P)H-binding
	3001650	T→C	D116G (GAC→GGC)	malQ ←	4-alpha-glucanotransferase (amylomaltase)
	3107451	(C)6→8	coding (645/1398 nt)	yhjA ←	predicted cytochrome C peroxidase
	3305362	C→T	V268V (GTG→GTA)	yidA ←	predicted hydrolase
	3305975	T→C	D64G (GAC→GGC)	yidA ←	predicted hydrolase
	3331529	(T)8→7	coding (1386/1413 nt)	bglB ←	cryptic phospho-beta-glucosidase B
	3375902	G→A	intergenic (+82/-11)	rrlC → / → rrfC	23S rRNA (rrlC)/5S rRNA (rrfC)
	3397284	(G)6→5	coding (156/1104 nt)	rfe →	UDP-GlcNAc:undecaprenylphosphate GlcNAc-1-phosphate transferase
	3456636	T→C	intergenic (+195/+186)	fre → / ← fadA	flavin reductase/3-ketoacyl-CoA thiolase
	3465063	A→G	noncoding (320/1542 nt)	rrsA →	16S rRNA (rrnA)
	3530941	(G)7→8	coding (39/984 nt)	kdgT →	2-keto-3-deoxy-D-gluconate transporter
	3534426	T→C	Q153R (CAA→CGA)	cpxR ←	DNA-binding response regulator in two-component regulatory system with CpxA
	3836413	A→G	T220A (ACC→GCC)	rnr →	exoribonuclease R, RNase R
	3863506	C→T	Q98* (CAG→TAG)	ytfH →	predicted transcriptional regulator
	3881203	C→T	G348G (GGC→GGT)	ytfR →	predicted sugar transporter subunit
	3918687	T→C	Y160C (TAC→TGC)	yjgR ←	predicted ATPase
	3940758	(G)8→9	noncoding (72/87 nt)	leuP ←	tRNA-Leu(CAG)
	3972286	(A)9→8	coding (1048/1425 nt)	creC →	sensory histidine kinase in two-component regulatory system with CreB or PhoB, regulator of the CreBC regulon
S-MA2_66-rounds	63228	T→C	H549R (CAC→CGC)	araB ←	L-ribulokinase
	138089	A→G	E162E (GAA→GAG)	yadG →	predicted transporter subunit
	173712	A→G	A73A (GCT→GCC)	yaeI ←	predicted phosphatase
	302398	C→T	Q251* (CAG→TAG)	mhpT →	predicted 3-hydroxyphenylpropionic transporter
	306211	(G)10→9	intergenic (-141/+193)	frmR ← / ← hemB	regulator protein that represses frmRAB operon/porphobilinogen synthase
	332436	T→C	T76A (ACG→GCG)	yajB ←	conserved protein
	355835	A→G	V190A (GTT→GCT)	cyoC ←	cytochrome o ubiquinol oxidase subunit III
	424892	A→G	A189A (GCA→GCG)	ybbM →	predicted inner membrane protein
	661576	T→C	H86H (CAT→CAC)	ybhE →	6-phosphogluconolactonase
	672542	A→G	T156A (ACC→GCC)	bioB →	biotin synthase
	731155	(C)8→9	coding (870/1839 nt)	yliA →	fused predicted peptide transport subunits
	750612	A→G	M153V (ATG→GTG)	ybjK →	predicted DNA-binding transcriptional regulator
	844221	Δ1 bp	coding (442/1848 nt)	ycbB →	predicted carboxypeptidase
	892472	(A)8→7	coding (144/1104 nt)	yccW ←	predicted methyltransferase
	928607	T→C	V50A (GTT→GCT)	ycdC →	predicted DNA-binding transcriptional regulator
	971038	C→T	A79A (GCC→GCT)	mviN →	predicted inner membrane protein
	982495	G→A	A152T (GCT→ACT)	fabG →	3-oxoacyl-[acyl-carrier-protein] reductase
	985420	T→C	V250A (GTC→GCC)	pabC →	4-amino-4-deoxychorismate lyase component of para-aminobenzoate synthase multienzyme complex
	1040640	A→G	E92G (GAA→GGA)	fadR →	DNA-binding transcriptional dual regulator
	1098052	A→G	V100A (GTT→GCT)	hns ←	global DNA-binding transcriptional dual regulator H-NS
	1140411	A→G	N118D (AAC→GAC)	acnA →	aconitate hydratase 1
	1216486	Δ1 bp	coding (268/1209 nt)	ydcM →	predicted transposase
	1286806	Δ1 bp	coding (812/1158 nt)	ydeM ←	conserved protein
	1322497	A→G	R289R (AGA→AGG)	yneJ →	predicted DNA-binding transcriptional regulator
	1348860	A→G	intergenic (-58/+67)	ynfK ← / ← dgsA	predicted dethiobiotin synthetase/DNA-binding transcriptional repressor
	1385931	T→C	intergenic (-40/-203)	ydgJ ← / → blr	predicted oxidoreductase/beta-lactam resistance membrane protein
	1395909	(T)9→8	intergenic (+55/-51)	ydgR → / → gst	predicted transporter/glutathionine S-transferase
	1534427	C→T	W379* (TGG→TAG)	ydjE ←	predicted transporter
	1560856	G→A	A17V (GCC→GTC)	yeaS ←	neutral amino-acid efflux system
	1685313	C→T	S1196S (AGC→AGT)	yeeJ →	adhesin
	1728364	T→C	N20S (AAC→AGC)	dcd ←	2'-deoxycytidine 5'-triphosphate deaminase
	1760022	(G)7→8	intergenic (-79/-42)	yohL ← / → yohM	conserved protein/membrane protein conferring nickel and cobalt resistance
	1896816	(G)6→7	coding (341/1185 nt)	atoB →	acetyl-CoA acetyltransferase
	1907070	G→A	intergenic (-59/+90)	yfaA ← / ← gyrA	predicted protein/DNA gyrase (type II topoisomerase), subunit A
	1931689	(C)5→6	coding (105/1218 nt)	yfaW ←	predicted enolase
	1988924	T→C	S493P (TCC→CCC)	yfcC →	predicted inner membrane protein
	2050062	A→G	R286R (CGT→CGC)	yfdV ←	predicted transporter
	2076002	G→A	P134L (CCC→CTC)	xapB ←	xanthosine transporter
	2095594	A→G	F118L (TTC→CTC)	cysP ←	thiosulfate transporter subunit
	2186359	T→C	Q358R (CAG→CGG)	ispG ←	1-hydroxy-2-methyl-2-(E)-butenyl 4-diphosphate synthase
	2209957	G→A	intergenic (+85/-33)	suhB → / → yfhR	inositol monophosphatase/predicted peptidase
	2291938	T→C	intergenic (-126/+123)	rpsP ← / ← ffh	30S ribosomal subunit protein S16/signal recognition particle (SRP) component with 4.5S RNA
	2346325	G→A	P546S (CCG→TCG)	hypF ←	carbamoyl phosphate phosphatase and maturation protein for [NiFe] hydrogenases
	2363189	C→T	C173C (TGC→TGT)	hypD →	protein required for maturation of hydrogenases
	2366767	C→G	P632R (CCG→CGG)	fhlA →	DNA-binding transcriptional activator
	2367629	2560 bp→85 bp	coding (2-2561/2562 nt)	mutS →	methyl-directed mismatch repair protein
	2407787	G→A	R207C (CGT→TGT)	ygcS ←	predicted transporter
	2440429	T→C	F107L (TTC→CTC)	sdaB →	L-serine deaminase II
	2507962	(G)7→8	coding (960/2259 nt)	xdhA →	xanthine dehydrogenase, molybdenum binding subunit
	2556380	T→C	T316A (ACT→GCT)	gcvT ←	aminomethyltransferase, tetrahydrofolate-dependent, subunit (T protein) of glycine cleavage complex
	2634635	G→A	A278V (GCC→GTC)	yqhC ←	predicted DNA-binding transcriptional regulator
	2637955	G→C	Q19H (CAG→CAC)	yqhG →	conserved protein
	2650130	G→A	T18T (ACG→ACA)	qseB →	DNA-binding response regulator in two-component regulatory system with QseC
	2658126	C→T	G12S (GGC→AGC)	nudF ←	ADP-ribose pyrophosphatase
	2718468	(T)8→7	coding (32/1419 nt)	exuT →	hexuronate transporter
	2774448	T→C	E54E (GAA→GAG)	yhbT ←	predicted lipid carrier protein
	2778146	(C)7→8	coding (1005/1245 nt)	mtr ←	tryptophan transporter of high affinity
	2788199	C→T	T383T (ACG→ACA)	infB ←	fused protein chain initiation factor 2, IF2
	2833781	T→A	D417E (GAT→GAA)	gltD →	glutamate synthase, 4Fe-4S protein, small subunit
	2919746	A→G	T131T (ACT→ACC)	rplD ←	50S ribosomal subunit protein L4
	3305975	T→C	D64G (GAC→GGC)	yidA ←	predicted hydrolase
	3344721	(A)8→7	intergenic (-308/+45)	glmU ← / ← atpC	fused N-acetyl glucosamine-1-phosphate uridyltransferase/glucosamine-1-phosphate acetyl transferase/F1 sector of membrane-bound ATP synthase, epsilon subunit
	3351605	C→T	V17I (GTT→ATT)	atpI ←	ATP synthase, membrane-bound accesory subunit
	3642689	C→T	G81G (GGC→GGT)	yjaA →	conserved protein
	3696033	A→G	T347A (ACG→GCG)	alr →	alanine racemase 1, PLP-binding, biosynthetic
	3763560	A→G	V378A (GTC→GCC)	eptA ←	predicted metal dependent hydrolase
	3836413	A→G	T220A (ACC→GCC)	rnr →	exoribonuclease R, RNase R
	3900415	A→G	G45G (GGT→GGC)	pyrI ←	aspartate carbamoyltransferase, regulatory subunit
	3918687	T→C	Y160C (TAC→TGC)	yjgR ←	predicted ATPase
	3940873	(G)8→9	noncoding (72/87 nt)	leuQ ←	tRNA-Leu(CAG)
S-MA3_66-rounds	138089	A→G	E162E (GAA→GAG)	yadG →	predicted transporter subunit
	158265	C→T	P446S (CCG→TCG)	hrpB →	predicted ATP-dependent helicase
	172718	A→G	I80T (ATT→ACT)	yaeH ←	conserved protein
	173712	A→G	A73A (GCT→GCC)	yaeI ←	predicted phosphatase
	210778	C→T	S243S (TCG→TCA)	metN ←	DL-methionine transporter subunit
	236956	A→G	D153G (GAC→GGC)	yafM →	conserved protein
	306210	(G)10→8	intergenic (-140/+193)	frmR ← / ← hemB	regulator protein that represses frmRAB operon/porphobilinogen synthase
	478827	A→G	Q238R (CAA→CGA)	cusA →	copper/silver efflux system, membrane component
	628537	T→C	K24K (AAA→AAG)	mngR ←	DNA-binding transcriptional dual regulator, fatty-acyl-binding
	760149	A→G	V111V (GTA→GTG)	potI →	putrescine transporter subunit
	826804	C→T	P82S (CCT→TCT)	ihfB →	integration host factor (IHF), DNA-binding protein, beta subunit
	873826	A→G	H377R (CAC→CGC)	uup →	fused predicted transporter subunits
	928607	T→C	V50A (GTT→GCT)	ycdC →	predicted DNA-binding transcriptional regulator
	930764	T→G	N779T (AAC→ACC)	putA ←	fused DNA-binding transcriptional regulator/proline dehydrogenase/pyrroline-5-carboxylate dehydrogenase
	950877	A→G	Y356H (TAT→CAT)	mdoC ←	membrane protein required for modification of periplasmic glucan
	985420	T→C	V250A (GTC→GCC)	pabC →	4-amino-4-deoxychorismate lyase component of para-aminobenzoate synthase multienzyme complex
	1169278	C→T	P273L (CCG→CTG)	puuB →	gamma-Glu-putrescine oxidase, FAD/NAD(P)-binding
	1223991	T→C	intergenic (+20/-225)	ydcR → / → ydcS	fused predicted DNA-binding transcriptional regulator/predicted amino transferase/predicted spermidine/putrescine transporter subunit
	1275927	A→G	Y464H (TAT→CAT)	gadC ←	predicted glutamate:gamma-aminobutyric acid antiporter
	1322497	A→G	R289R (AGA→AGG)	yneJ →	predicted DNA-binding transcriptional regulator
	1342757	T→C	F207L (TTC→CTC)	ynfF →	oxidoreductase subunit
	1355990	G→A	V165V (GTG→GTA)	ydgG →	predicted inner membrane protein
	1373766	(C)5→4	coding (669/1266 nt)	uidC ←	predicted outer membrane porin protein
	1385931	T→C	intergenic (-40/-203)	ydgJ ← / → blr	predicted oxidoreductase/beta-lactam resistance membrane protein
	1449714	(C)6→5	coding (555/3057 nt)	ydiJ ←	predicted FAD-linked oxidoreductase
	1551198	G→A	A221T (GCC→ACC)	yeaH →	conserved protein
	1560856	G→A	A17V (GCC→GTC)	yeaS ←	neutral amino-acid efflux system
	1727276	G→A	H182Y (CAT→TAT)	asmA ←	predicted assembly protein
	1822205	A→G	F159L (TTC→CTC)	lysP ←	lysine transporter
	1907070	G→A	intergenic (-59/+90)	yfaA ← / ← gyrA	predicted protein/DNA gyrase (type II topoisomerase), subunit A
	1931689	(C)5→6	coding (105/1218 nt)	yfaW ←	predicted enolase
	2033256	(C)9→10	intergenic (+243/-123)	fadL → / → yfdF	long-chain fatty acid outer membrane transporter/predicted protein
	2050062	A→G	R286R (CGT→CGC)	yfdV ←	predicted transporter
	2058669	A→T	D120E (GAT→GAA)	yfdZ ←	prediected aminotransferase, PLP-dependent
	2076002	G→A	P134L (CCC→CTC)	xapB ←	xanthosine transporter
	2163010	G→A	L430L (CTG→CTA)	yfgC →	predicted peptidase
	2169535	G→A	V289I (GTC→ATC)	ppk →	polyphosphate kinase, component of RNA degradosome
	2291938	T→C	intergenic (-126/+123)	rpsP ← / ← ffh	30S ribosomal subunit protein S16/signal recognition particle (SRP) component with 4.5S RNA
	2323061	G→A	S367N (AGC→AAC)	emrA →	multidrug efflux system
	2331959	G→C	G196G (GGC→GGG)	alaS ←	alanyl-tRNA synthetase
	2333228	T→C	intergenic (-54/+15)	recX ← / ← recA	regulatory protein for RecA/DNA strand exchange and recombination protein with protease and nuclease activity
	2346130	T→C	T611A (ACG→GCG)	hypF ←	carbamoyl phosphate phosphatase and maturation protein for [NiFe] hydrogenases
	2363189	C→T	C173C (TGC→TGT)	hypD →	protein required for maturation of hydrogenases
	2367629	2560 bp→85 bp	coding (2-2561/2562 nt)	mutS →	methyl-directed mismatch repair protein
	2427667	A→G	Q692Q (CAA→CAG)	barA →	hybrid sensory histidine kinase, in two-component regulatory system with UvrY
	2440429	T→C	F107L (TTC→CTC)	sdaB →	L-serine deaminase II
	2499248	T→C	L71S (TTA→TCA)	yqeI →	predicted transcriptional regulator
	2506338	(G)7→8	coding (212/756 nt)	ygeR ←	tetratricopeptide repeat transcriptional regulator
	2556380	T→C	T316A (ACT→GCT)	gcvT ←	aminomethyltransferase, tetrahydrofolate-dependent, subunit (T protein) of glycine cleavage complex
	2613078	A→G	L676P (CTG→CCG)	speC ←	ornithine decarboxylase, constitutive
	2663329	T→C	S177S (TCT→TCC)	ygiE →	zinc transporter
	2714317	(G)7→8	coding (1041/1245 nt)	sstT →	sodium:serine/threonine symporter
	2735314	A→G	R146R (CGT→CGC)	tdcE ←	pyruvate formate-lyase 4/2-ketobutyrate formate-lyase
	2901474	T→C	intergenic (-62/-68)	smf ← / → def	conserved protein/peptide deformylase
	2919746	A→G	T131T (ACT→ACC)	rplD ←	50S ribosomal subunit protein L4
	3305975	T→C	D64G (GAC→GGC)	yidA ←	predicted hydrolase
	3361179	A→G	A217A (GCA→GCG)	trkD →	potassium transporter
	3386568	C→T	V156M (GTG→ATG)	ilvY ←	DNA-binding transcriptional dual regulator
	3507232	(A)6→5	coding (571/990 nt)	yiiD →	predicted acetyltransferase
	3565816	(G)6→7	coding (496/906 nt)	yijE →	predicted permease
	3656525	Δ1 bp	coding (3485/3684 nt)	metH →	homocysteine-N5-methyltetrahydrofolate transmethylase, B12-dependent
	3764045	C→T	L216L (CTG→CTA)	eptA ←	predicted metal dependent hydrolase
	3836413	A→G	T220A (ACC→GCC)	rnr →	exoribonuclease R, RNase R
	3892206	A→G	C536R (TGT→CGT)	treC ←	trehalose-6-P hydrolase
	3918687	T→C	Y160C (TAC→TGC)	yjgR ←	predicted ATPase
	3929814	A→G	D283G (GAC→GGC)	uxuB →	D-mannonate oxidoreductase, NAD-binding
	3940758	(G)8→11	noncoding (72/87 nt)	leuP ←	tRNA-Leu(CAG)
	3943879	(C)7→8	intergenic (+13/-78)	yjjG → / → prfC	predicted hydrolase/peptide chain release factor RF-3
Q-ancestor	164140	C→A	A58D (GCC→GAC)	clcA →	chloride channel, voltage-gated
	224930	730 bp→85 bp	coding (2-731/732 nt)	dnaQ →	DNA polymerase III epsilon subunit
	261785	Δ1 bp	coding (317/606 nt)	yahD →	predicted transcriptional regulator with ankyrin domain
	330636	(T)6→5	coding (379/1818 nt)	malZ →	maltodextrin glucosidase
	401653	T→C	Y607H (TAC→CAC)	dnaX →	DNA polymerase III/DNA elongation factor III, tau and gamma subunits
	436581	A→G	L139L (TTA→TTG)	hyi →	hydroxypyruvate isomerase
	437313	T→C	D91D (GAT→GAC)	glxR →	tartronate semialdehyde reductase, NADH-dependent
	532475	A→G	S5G (AGT→GGT)	tatE →	tatABCE protein translocation system subunit
	582389	Δ1 bp	coding (269/327 nt)	ybfN →	predicted lipoprotein
	696395	A→T	N198I (AAT→ATT)	dinG →	ATP-dependent DNA helicase
	701059	G→A	A44V (GCC→GTC)	ybiI ←	conserved protein
	738385	G→T	Q106H (CAG→CAT)	yliF →	predicted diguanylate cyclase
	810274	C→A	P105T (CCC→ACC)	ycaM →	predicted transporter
	881002	G→A	L11L (CTG→TTG)	ycbZ ←	predicted peptidase
	938053	C→T	P154L (CCA→CTA)	ycdB →	conserved protein
	1027925	C→T	intergenic (+180/-968)	icd → / → ymgH	e14 prophage; isocitrate dehydrogenase, specific for NADP+/predicted protein
	1049997	G→A	intergenic (-42/-159)	ycgR ← / → ymgE	hypothetical protein/predicted inner membrane protein
	1057481	G→A	D330N (GAC→AAC)	dhaR →	predicted DNA-binding transcriptional regulator, dihydroxyacetone
	1061788	(A)6→5	intergenic (-408/+361)	ycgV ← / ← ychF	predicted adhesin/predicted GTP-binding protein
	1131740	G→A	L220L (CTG→CTA)	rluB →	23S rRNA pseudouridylate synthase
	1203418	A→G	intergenic (+1185/-46)	aldA → / → cybB	aldehyde dehydrogenase A, NAD-linked/cytochrome b561
	1280338	A→G	L564L (CTT→CTC)	pqqL ←	predicted peptidase
	1290542	(T)5→4	intergenic (-28/+492)	ydeO ← / ← ydeP	predicted DNA-binding transcriptional acfivator/predicted oxidoreductase
	1321008	C→T	V175M (GTG→ATG)	yneI ←	predicted aldehyde dehydrogenase
	1380751	(T)7→6	coding (13/1029 nt)	malI ←	DNA-binding transcriptional repressor
	1393569	(A)5→4	coding (464/636 nt)	nth →	DNA glycosylase and apyrimidinic (AP) lyase
	1394138	(T)6→7	intergenic (+397/-214)	nth → / → ydgR	DNA glycosylase and apyrimidinic (AP) lyase/predicted transporter
	1438615	Δ1 bp	coding (1335/1413 nt)	pykF →	pyruvate kinase I
	1462873	G→C	G297A (GGC→GCC)	ydiR →	predicted electron transfer flavoprotein, FAD-binding
	1469843	T→C	L272L (CTT→CTC)	ydiA →	conserved protein
	1474181	C→A	W45L (TGG→TTG)	nlpC ←	predicted lipoprotein
	1488205	G→A	A85T (GCC→ACC)	pfkB →	6-phosphofructokinase II
	1544694	C→T	A114V (GCG→GTG)	gapA →	glyceraldehyde-3-phosphate dehydrogenase A
	1614990	C→T	E491K (GAG→AAG)	zwf ←	glucose-6-phosphate dehydrogenase
	1670463	C→T	intergenic (-164/-2187)	yedR ← / → hchA	predicted inner membrane protein/Hsp31 molecular chaperone
	1720688	A→G	Y48H (TAT→CAT)	cld ←	regulator of length of O-antigen component of lipopolysaccharide chains
	1782118	C→A	V759V (GTC→GTA)	yehM →	predicted protein
	1807632	(T)6→5	coding (608/720 nt)	sanA →	predicted protein
	1842277	T→G	I101S (ATC→AGC)	yeiR →	predicted enzyme
	2073848	T→C	intergenic (+106/+162)	lysV → / ← xapR	tRNA-Lys(UUU)/DNA-binding transcriptional activator
	2073850	Δ3 bp	intergenic (+108/+158)	lysV → / ← xapR	tRNA-Lys(UUU)/DNA-binding transcriptional activator
	2075000	G→A	intergenic (-106/+146)	xapR ← / ← xapB	DNA-binding transcriptional activator/xanthosine transporter
	2116249	G→A	A377V (GCG→GTG)	eutE ←	predicted aldehyde dehydrogenase, ethanolamine utilization protein
	2239935	C→A	M412I (ATG→ATT)	purL ←	phosphoribosylformyl-glycineamide synthetase
	2243870	C→A	R103L (CGA→CTA)	yfhB ←	conserved protein
	2250124	C→T	M271I (ATG→ATA)	lepB ←	leader peptidase
	2256034	T→C	intergenic (-395/-13)	rpoE ← / → nadB	RNA polymerase, sigma 24 (sigma E) factor/quinolinate synthase, L-aspartate oxidase (B protein) subunit
	2414428	A→C	intergenic (+519/+854)	ygcE → / ← ygcF	predicted kinase/conserved protein
	2499139	A→T	S35C (AGT→TGT)	yqeI →	predicted transcriptional regulator
	2503646	(A)5→6	coding (1018/1377 nt)	ygeH →	predicted transcriptional regulator
	2512713	A→C	intergenic (-269/-207)	ygeV ← / → ygeW	predicted DNA-binding transcriptional regulator/conserved protein
	2910079	T→C	D82G (GAT→GGT)	rpsM ←	30S ribosomal subunit protein S13
	3001530	(T)7→8	coding (467/2085 nt)	malQ ←	4-alpha-glucanotransferase (amylomaltase)
	3046074	A→T	E25V (GAG→GTG)	yhhK →	conserved protein
	3148468	(C)6→5	coding (915/1692 nt)	eptB ←	predicted metal dependent hydrolase
	3231240	A→G	intergenic (-1061/+12)	rfaY ← / ← rfaI	lipopolysaccharide core biosynthesis protein/UDP-D-galactose:(glucosyl)lipopolysaccharide- alpha-1,3-D-galactosyltransferase
	3269325	T→C	intergenic (-119/-103)	nlpA ← / → yicS	cytoplasmic membrane lipoprotein-28/predicted protein
	3296501	Δ1 bp	coding (135/414 nt)	ibpA ←	heat shock chaperone
	3335809	(A)7→8	intergenic (-29/+257)	bglG ← / ← phoU	transcriptional antiterminator of the bgl operon/DNA-binding transcriptional regulator
	3370719	A→G	intergenic (-179/-302)	yieP ← / → rrsC	predicted transcriptional regulator/16S rRNA (rrnC)
	3417919	T→C	K121E (AAG→GAG)	hemX ←	uroporphyrinogen III methylase
	3431765	Δ1 bp	coding (248/381 nt)	yigF ←	conserved inner membrane protein
	3436099	T→A	D341E (GAT→GAA)	recQ →	ATP-dependent DNA helicase
	3464526	A→G	intergenic (+160/-218)	hemG → / → rrsA	protoporphyrin oxidase, flavoprotein/16S rRNA (rrnA)
	3500993	C→G	R291P (CGC→CCC)	yihT ←	predicted aldolase
	3581727	A→G	R195R (CGT→CGC)	ppc ←	phosphoenolpyruvate carboxylase
	3637142	A→G	intergenic (-397/-218)	purH ← / → rrsE	fused IMP cyclohydrolase/phosphoribosylaminoimidazolecarboxamide formyltransferase/16S rRNA (rrnE)
	3637237	A→G	intergenic (-492/-123)	purH ← / → rrsE	fused IMP cyclohydrolase/phosphoribosylaminoimidazolecarboxamide formyltransferase/16S rRNA (rrnE)
	3680178	T→A	I4N (ATT→AAT)	yjbI →	conserved protein
	3937701	G→A	intergenic (-300/-319)	yjjP ← / → yjjQ	predicted inner membrane protein/predicted DNA-binding transcriptional regulator
	3956472	G→T	R54L (CGT→CTT)	yjjJ →	predicted DNA-binding transcriptional regulator
Q-MA1_66-rounds	29044	T→C	intergenic (+181/-81)	carB → / → caiF	carbamoyl-phosphate synthase large subunit/DNA-binding transcriptional activator
	164140	C→A	A58D (GCC→GAC)	clcA →	chloride channel, voltage-gated
	224930	730 bp→85 bp	coding (2-731/732 nt)	dnaQ →	DNA polymerase III epsilon subunit
	261785	Δ1 bp	coding (317/606 nt)	yahD →	predicted transcriptional regulator with ankyrin domain
	274772	A→G	intergenic (-140/-99)	prpR ← / → prpB	DNA-binding transcriptional regulator/2-methylisocitrate lyase
	314089	A→T	intergenic (+124/-59)	yaiI → / → aroL	conserved protein/shikimate kinase II
	330636	(T)6→5	coding (379/1818 nt)	malZ →	maltodextrin glucosidase
	382556	G→T	H117N (CAT→AAT)	tesB ←	acyl-CoA thioesterase II
	390439	C→A	G570C (GGC→TGC)	acrB ←	multidrug efflux system protein
	401653	T→C	Y607H (TAC→CAC)	dnaX →	DNA polymerase III/DNA elongation factor III, tau and gamma subunits
	434346	T→C	intergenic (+65/-25)	allR → / → gcl	DNA-binding transcriptional regulator/glyoxylate carboligase
	436581	A→G	L139L (TTA→TTG)	hyi →	hydroxypyruvate isomerase
	437313	T→C	D91D (GAT→GAC)	glxR →	tartronate semialdehyde reductase, NADH-dependent
	462514	C→T	T788I (ACC→ATC)	sfmD →	predicted outer membrane export usher protein
	532475	A→G	S5G (AGT→GGT)	tatE →	tatABCE protein translocation system subunit
	554302	G→A	C192Y (TGC→TAC)	djlC →	Hsc56 co-chaperone of HscC
	565203	C→G	L182L (CTG→CTC)	ybeZ ←	predicted protein with nucleoside triphosphate hydrolase domain
	582389	Δ1 bp	coding (269/327 nt)	ybfN →	predicted lipoprotein
	650882	C→A	S230I (AGT→ATT)	galM ←	galactose-1-epimerase
	696395	A→T	N198I (AAT→ATT)	dinG →	ATP-dependent DNA helicase
	701059	G→A	A44V (GCC→GTC)	ybiI ←	conserved protein
	726956	G→T	M194I (ATG→ATT)	fsaA →	fructose-6-phosphate aldolase 1
	738385	G→T	Q106H (CAG→CAT)	yliF →	predicted diguanylate cyclase
	801368	G→C	T214T (ACG→ACC)	ycaJ →	recombination protein
	810274	C→A	P105T (CCC→ACC)	ycaM →	predicted transporter
	840106	A→C	I350L (ATC→CTC)	mukB →	fused chromosome partitioning proteins
	851146	A→C	D191E (GAT→GAG)	asnS ←	asparaginyl tRNA synthetase
	860641	G→T	C14F (TGT→TTT)	ycbQ →	predicted fimbrial-like adhesin protein
	881002	G→A	L11L (CTG→TTG)	ycbZ ←	predicted peptidase
	883430	G→T	R75R (CGG→AGG)	sulA ←	SOS cell division inhibitor
	905134	Δ1 bp	intergenic (+486/+46)	appA → / ← cspH	phosphoanhydride phosphorylase/stress protein, member of the CspA-family
	929219	A→C	L1294R (CTG→CGG)	putA ←	fused DNA-binding transcriptional regulator/proline dehydrogenase/pyrroline-5-carboxylate dehydrogenase
	938053	C→T	P154L (CCA→CTA)	ycdB →	conserved protein
	969020	T→A	Y166N (TAT→AAT)	rimJ →	ribosomal-protein-S5-alanine N-acetyltransferase
	1000523	C→A	Q27K (CAG→AAG)	ycfR →	predicted protein
	1027925	C→T	intergenic (+180/-968)	icd → / → ymgH	e14 prophage; isocitrate dehydrogenase, specific for NADP+/predicted protein
	1049997	G→A	intergenic (-42/-159)	ycgR ← / → ymgE	hypothetical protein/predicted inner membrane protein
	1057481	G→A	D330N (GAC→AAC)	dhaR →	predicted DNA-binding transcriptional regulator, dihydroxyacetone
	1061788	(A)6→5	intergenic (-408/+361)	ycgV ← / ← ychF	predicted adhesin/predicted GTP-binding protein
	1131740	G→A	L220L (CTG→CTA)	rluB →	23S rRNA pseudouridylate synthase
	1188316	T→A	intergenic (-126/-30)	ycjW ← / → ycjX	predicted DNA-binding transcriptional regulator/conserved protein with nucleoside triphosphate hydrolase domain
	1203418	A→G	intergenic (+1185/-46)	aldA → / → cybB	aldehyde dehydrogenase A, NAD-linked/cytochrome b561
	1280338	A→G	L564L (CTT→CTC)	pqqL ←	predicted peptidase
	1290542	(T)5→4	intergenic (-28/+492)	ydeO ← / ← ydeP	predicted DNA-binding transcriptional acfivator/predicted oxidoreductase
	1321008	C→T	V175M (GTG→ATG)	yneI ←	predicted aldehyde dehydrogenase
	1380751	(T)7→6	coding (13/1029 nt)	malI ←	DNA-binding transcriptional repressor
	1387446	A→C	K33Q (AAA→CAA)	rsxA →	predicted inner membrane subunit
	1393569	(A)5→4	coding (464/636 nt)	nth →	DNA glycosylase and apyrimidinic (AP) lyase
	1394138	(T)6→7	intergenic (+397/-214)	nth → / → ydgR	DNA glycosylase and apyrimidinic (AP) lyase/predicted transporter
	1414957	G→A	A1430T (GCT→ACT)	lhr →	predicted ATP-dependent helicase
	1438615	Δ1 bp	coding (1335/1413 nt)	pykF →	pyruvate kinase I
	1462873	G→C	G297A (GGC→GCC)	ydiR →	predicted electron transfer flavoprotein, FAD-binding
	1469843	T→C	L272L (CTT→CTC)	ydiA →	conserved protein
	1474181	C→A	W45L (TGG→TTG)	nlpC ←	predicted lipoprotein
	1488205	G→A	A85T (GCC→ACC)	pfkB →	6-phosphofructokinase II
	1544694	C→T	A114V (GCG→GTG)	gapA →	glyceraldehyde-3-phosphate dehydrogenase A
	1614990	C→T	E491K (GAG→AAG)	zwf ←	glucose-6-phosphate dehydrogenase
	1649734	T→C	intergenic (-224/-573)	araF ← / → yecI	L-arabinose transporter subunit/predicted ferritin-like protein
	1670463	C→T	intergenic (-164/-2187)	yedR ← / → hchA	predicted inner membrane protein/Hsp31 molecular chaperone
	1720688	A→G	Y48H (TAT→CAT)	cld ←	regulator of length of O-antigen component of lipopolysaccharide chains
	1756926	C→A	M1M (ATG→ATT) †	yegW ←	predicted DNA-binding transcriptional regulator
	1782118	C→A	V759V (GTC→GTA)	yehM →	predicted protein
	1789994	G→T	T210T (ACC→ACA)	yehW ←	predicted transporter subunit
	1807632	(T)6→5	coding (608/720 nt)	sanA →	predicted protein
	1842277	T→G	I101S (ATC→AGC)	yeiR →	predicted enzyme
	1947725	C→T	D79N (GAC→AAC)	yfbB ←	predicted peptidase
	1988031	T→A	V195E (GTG→GAG)	yfcC →	predicted inner membrane protein
	2001255	G→T	intergenic (-125/+134)	cvpA ← / ← dedD	membrane protein required for colicin V production/conserved protein
	2030579	C→A	M86I (ATG→ATT)	yfcY ←	beta-ketoacyl-CoA thiolase, anaerobic, subunit
	2036563	C→A	A299E (GCG→GAG)	yfdC →	predicted inner membrane protein
	2075000	G→A	intergenic (-106/+146)	xapR ← / ← xapB	DNA-binding transcriptional activator/xanthosine transporter
	2116249	G→A	A377V (GCG→GTG)	eutE ←	predicted aldehyde dehydrogenase, ethanolamine utilization protein
	2118882	Δ1 bp	coding (251/1017 nt)	eutI ←	predicted phosphotransacetylase subunit
	2199233	T→C	intergenic (+267/+551)	sseA → / ← sseB	3-mercaptopyruvate sulfurtransferase/rhodanase-like enzyme, sulfur transfer from thiosulfate
	2214651	T→A	intergenic (-128/-8)	hcaR ← / → hcaE	DNA-binding transcriptional regulator/3-phenylpropionate dioxygenase, large (alpha) subunit
	2239935	C→A	M412I (ATG→ATT)	purL ←	phosphoribosylformyl-glycineamide synthetase
	2243870	C→A	R103L (CGA→CTA)	yfhB ←	conserved protein
	2250124	C→T	M271I (ATG→ATA)	lepB ←	leader peptidase
	2256034	T→C	intergenic (-395/-13)	rpoE ← / → nadB	RNA polymerase, sigma 24 (sigma E) factor/quinolinate synthase, L-aspartate oxidase (B protein) subunit
	2371896	A→G	intergenic (-97/-69)	ygbI ← / → ygbJ	predicted DNA-binding transcriptional regulator/predicted dehydrogenase, with NAD(P)-binding Rossmann-fold domain
	2414428	A→C	intergenic (+519/+854)	ygcE → / ← ygcF	predicted kinase/conserved protein
	2459776	C→A	intergenic (-231/-1)	amiC ← / → argA	N-acetylmuramoyl-L-alanine amidase/fused acetylglutamate kinase homolog (inactive)/amino acid N-acetyltransferase
	2499139	A→T	S35C (AGT→TGT)	yqeI →	predicted transcriptional regulator
	2503646	(A)5→6	coding (1018/1377 nt)	ygeH →	predicted transcriptional regulator
	2512713	A→C	intergenic (-269/-207)	ygeV ← / → ygeW	predicted DNA-binding transcriptional regulator/conserved protein
	2583073	C→T	A348T (GCG→ACG)	yggP ←	predicted dehydrogenase
	2733607	C→A	M715I (ATG→ATT)	tdcE ←	pyruvate formate-lyase 4/2-ketobutyrate formate-lyase
	2741398	G→C	G71A (GGC→GCC)	yhaB →	predicted protein
	2848014	A→G	intergenic (-165/-29)	yhcM ← / → yhcB	conserved protein with nucleoside triphosphate hydrolase domain/conserved protein
	2910079	T→C	D82G (GAT→GGT)	rpsM ←	30S ribosomal subunit protein S13
	2914051	G→T	A116E (GCG→GAG)	rpsH ←	30S ribosomal subunit protein S8
	3001530	(T)7→8	coding (467/2085 nt)	malQ ←	4-alpha-glucanotransferase (amylomaltase)
	3018961	C→T	V333V (GTG→GTA)	glgA ←	glycogen synthase
	3046074	A→T	E25V (GAG→GTG)	yhhK →	conserved protein
	3121422	C→T	M311I (ATG→ATA)	dctA ←	C4-dicarboxylic acid, orotate and citrate transporter
	3148468	(C)6→5	coding (915/1692 nt)	eptB ←	predicted metal dependent hydrolase
	3180141	T→C	intergenic (-145/-56)	yiaJ ← / → yiaK	predicted DNA-binding transcriptional repressor/2,3-diketo-L-gulonate dehydrogenase, NADH-dependent
	3231240	A→G	intergenic (-1061/+12)	rfaY ← / ← rfaI	lipopolysaccharide core biosynthesis protein/UDP-D-galactose:(glucosyl)lipopolysaccharide- alpha-1,3-D-galactosyltransferase
	3269325	T→C	intergenic (-119/-103)	nlpA ← / → yicS	cytoplasmic membrane lipoprotein-28/predicted protein
	3296501	Δ1 bp	coding (135/414 nt)	ibpA ←	heat shock chaperone
	3335809	(A)7→8	intergenic (-29/+257)	bglG ← / ← phoU	transcriptional antiterminator of the bgl operon/DNA-binding transcriptional regulator
	3370719	A→G	intergenic (-179/-302)	yieP ← / → rrsC	predicted transcriptional regulator/16S rRNA (rrnC)
	3417919	T→C	K121E (AAG→GAG)	hemX ←	uroporphyrinogen III methylase
	3431765	Δ1 bp	coding (248/381 nt)	yigF ←	conserved inner membrane protein
	3432368	A→G	I13I (ATT→ATC)	yigG ←	predicted inner membrane protein
	3436099	T→A	D341E (GAT→GAA)	recQ →	ATP-dependent DNA helicase
	3464526	A→G	intergenic (+160/-218)	hemG → / → rrsA	protoporphyrin oxidase, flavoprotein/16S rRNA (rrnA)
	3500993	C→G	R291P (CGC→CCC)	yihT ←	predicted aldolase
	3505090	A→T	T109S (ACC→TCC)	yihX →	predicted hydrolase
	3537977	(T)7→8	intergenic (+250/-70)	pfkA → / → sbp	6-phosphofructokinase I/sulfate transporter subunit
	3581727	A→G	R195R (CGT→CGC)	ppc ←	phosphoenolpyruvate carboxylase
	3637142	A→G	intergenic (-397/-218)	purH ← / → rrsE	fused IMP cyclohydrolase/phosphoribosylaminoimidazolecarboxamide formyltransferase/16S rRNA (rrnE)
	3637237	A→G	intergenic (-492/-123)	purH ← / → rrsE	fused IMP cyclohydrolase/phosphoribosylaminoimidazolecarboxamide formyltransferase/16S rRNA (rrnE)
	3654174	G→T	E378D (GAG→GAT)	metH →	homocysteine-N5-methyltetrahydrofolate transmethylase, B12-dependent
	3680178	T→A	I4N (ATT→AAT)	yjbI →	conserved protein
	3756584	G→A	K116K (AAG→AAA)	yjdA →	conserved protein with nucleoside triphosphate hydrolase domain
	3789438	A→G	intergenic (-305/+60)	cadB ← / ← cadC	predicted lysine/cadaverine transporter/DNA-binding transcriptional activator
	3937701	G→A	intergenic (-300/-319)	yjjP ← / → yjjQ	predicted inner membrane protein/predicted DNA-binding transcriptional regulator
	3956472	G→T	R54L (CGT→CTT)	yjjJ →	predicted DNA-binding transcriptional regulator
Q-MA2_66-rounds	31415	T→G	D417A (GAC→GCC)	caiC ←	predicted crotonobetaine CoA ligase:carnitine CoA ligase
	137641	C→A	T13N (ACC→AAC)	yadG →	predicted transporter subunit
	164140	C→A	A58D (GCC→GAC)	clcA →	chloride channel, voltage-gated
	224930	730 bp→85 bp	coding (2-731/732 nt)	dnaQ →	DNA polymerase III epsilon subunit
	261785	Δ1 bp	coding (317/606 nt)	yahD →	predicted transcriptional regulator with ankyrin domain
	330636	(T)6→5	coding (379/1818 nt)	malZ →	maltodextrin glucosidase
	401653	T→C	Y607H (TAC→CAC)	dnaX →	DNA polymerase III/DNA elongation factor III, tau and gamma subunits
	436581	A→G	L139L (TTA→TTG)	hyi →	hydroxypyruvate isomerase
	437313	T→C	D91D (GAT→GAC)	glxR →	tartronate semialdehyde reductase, NADH-dependent
	458191	T→G	A2A (GCA→GCC)	folD ←	bifunctional 5,10-methylene-tetrahydrofolate dehydrogenase/5,10-methylene-tetrahydrofolate cyclohydrolase
	525288	C→T	D29N (GAT→AAT)	citC ←	citrate lyase synthetase
	532475	A→G	S5G (AGT→GGT)	tatE →	tatABCE protein translocation system subunit
	535018	Δ1 bp	intergenic (-124/+135)	ybeF ← / ← lipB	predicted DNA-binding transcriptional regulator/lipoyl-protein ligase
	536671	C→G	G270A (GGC→GCC)	dacA ←	D-alanyl-D-alanine carboxypeptidase
	569162	Δ109 bp		[glnU]	[glnU]
	582389	Δ1 bp	coding (269/327 nt)	ybfN →	predicted lipoprotein
	696395	A→T	N198I (AAT→ATT)	dinG →	ATP-dependent DNA helicase
	701059	G→A	A44V (GCC→GTC)	ybiI ←	conserved protein
	715536	G→T	V45F (GTT→TTT)	yliL →	predicted protein
	738385	G→T	Q106H (CAG→CAT)	yliF →	predicted diguanylate cyclase
	810274	C→A	P105T (CCC→ACC)	ycaM →	predicted transporter
	881002	G→A	L11L (CTG→TTG)	ycbZ ←	predicted peptidase
	938053	C→T	P154L (CCA→CTA)	ycdB →	conserved protein
	952718	T→C	L128P (CTT→CCT)	mdoG →	glucan biosynthesis protein, periplasmic
	964467	A→G	intergenic (-17/+57)	dinI ← / ← pyrC	DNA damage-inducible protein I/dihydro-orotase
	1023548	G→T	T152T (ACC→ACA)	hflD ←	predicted lysogenization regulator
	1027925	C→T	intergenic (+180/-968)	icd → / → ymgH	e14 prophage; isocitrate dehydrogenase, specific for NADP+/predicted protein
	1042972	A→T	intergenic (-303/-27)	ycgB ← / → dadA	conserved protein/D-amino acid dehydrogenase
	1049997	G→A	intergenic (-42/-159)	ycgR ← / → ymgE	hypothetical protein/predicted inner membrane protein
	1057481	G→A	D330N (GAC→AAC)	dhaR →	predicted DNA-binding transcriptional regulator, dihydroxyacetone
	1061788	(A)6→5	intergenic (-408/+361)	ycgV ← / ← ychF	predicted adhesin/predicted GTP-binding protein
	1096204	G→A	V179I (GTT→ATT)	rssB →	response regulator of RpoS
	1109225	A→C	G81G (GGA→GGC)	oppD →	oligopeptide transporter subunit
	1131740	G→A	L220L (CTG→CTA)	rluB →	23S rRNA pseudouridylate synthase
	1146029	C→A	intergenic (+73/-121)	yciM → / → pyrF	conserved protein/orotidine-5'-phosphate decarboxylase
	1203418	A→G	intergenic (+1185/-46)	aldA → / → cybB	aldehyde dehydrogenase A, NAD-linked/cytochrome b561
	1280338	A→G	L564L (CTT→CTC)	pqqL ←	predicted peptidase
	1290542	(T)5→4	intergenic (-28/+492)	ydeO ← / ← ydeP	predicted DNA-binding transcriptional acfivator/predicted oxidoreductase
	1321008	C→T	V175M (GTG→ATG)	yneI ←	predicted aldehyde dehydrogenase
	1380751	(T)7→6	coding (13/1029 nt)	malI ←	DNA-binding transcriptional repressor
	1393569	(A)5→4	coding (464/636 nt)	nth →	DNA glycosylase and apyrimidinic (AP) lyase
	1394138	(T)6→7	intergenic (+397/-214)	nth → / → ydgR	DNA glycosylase and apyrimidinic (AP) lyase/predicted transporter
	1438615	Δ1 bp	coding (1335/1413 nt)	pykF →	pyruvate kinase I
	1462873	G→C	G297A (GGC→GCC)	ydiR →	predicted electron transfer flavoprotein, FAD-binding
	1469843	T→C	L272L (CTT→CTC)	ydiA →	conserved protein
	1474181	C→A	W45L (TGG→TTG)	nlpC ←	predicted lipoprotein
	1481954	C→T	V90I (GTT→ATT)	infC ←	protein chain initiation factor IF-3
	1485119	(A)7→8	intergenic (-966/-1614)	thrS ← / → yniD	threonyl-tRNA synthetase/predicted protein
	1488205	G→A	A85T (GCC→ACC)	pfkB →	6-phosphofructokinase II
	1501468	C→T	E444K (GAA→AAA)	chbC ←	N,N'-diacetylchitobiose-specific enzyme IIC component of PTS
	1539390	T→C	I343V (ATT→GTT)	ydjJ ←	predicted oxidoreductase, Zn-dependent and NAD(P)-binding
	1543022	T→C	intergenic (-107/+263)	ydjL ← / ← yeaC	predicted oxidoreductase, Zn-dependent and NAD(P)-binding/conserved protein
	1544694	C→T	A114V (GCG→GTG)	gapA →	glyceraldehyde-3-phosphate dehydrogenase A
	1581905	G→A	intergenic (-174/-289)	yoaE ← / → manX	fused predicted membrane proteins/fused mannose-specific PTS enzyme IIAB components
	1608681	G→T	S102* (TCG→TAG)	ptrB ←	protease II
	1614730	G→A	R7R (CGC→CGT)	edd ←	6-phosphogluconate dehydratase
	1614990	C→T	E491K (GAG→AAG)	zwf ←	glucose-6-phosphate dehydrogenase
	1649730	A→G	intergenic (-220/-577)	araF ← / → yecI	L-arabinose transporter subunit/predicted ferritin-like protein
	1669123	T→A	N4Y (AAT→TAT)	dcm ←	DNA cytosine methylase
	1670463	C→T	intergenic (-164/-2187)	yedR ← / → hchA	predicted inner membrane protein/Hsp31 molecular chaperone
	1694779	Δ1 bp	intergenic (+390/+63)	yeeN → / ← asnW	conserved protein/tRNA-Asn(GUU)
	1720688	A→G	Y48H (TAT→CAT)	cld ←	regulator of length of O-antigen component of lipopolysaccharide chains
	1782118	C→A	V759V (GTC→GTA)	yehM →	predicted protein
	1807632	(T)6→5	coding (608/720 nt)	sanA →	predicted protein
	1842277	T→G	I101S (ATC→AGC)	yeiR →	predicted enzyme
	1898337	T→A	A58A (GCA→GCT)	yfaP ←	conserved protein
	1955988	A→T	S34R (AGT→AGA)	yfbK ←	conserved protein
	2075000	G→A	intergenic (-106/+146)	xapR ← / ← xapB	DNA-binding transcriptional activator/xanthosine transporter
	2106507	T→A	L289* (TTA→TAA)	hemF →	coproporphyrinogen III oxidase
	2116249	G→A	A377V (GCG→GTG)	eutE ←	predicted aldehyde dehydrogenase, ethanolamine utilization protein
	2165631	C→T	G53R (GGA→AGA)	uraA ←	uracil transporter
	2222917	C→A	D358Y (GAC→TAC)	yphE ←	fused predicted sugar transporter subunits
	2239935	C→A	M412I (ATG→ATT)	purL ←	phosphoribosylformyl-glycineamide synthetase
	2243870	C→A	R103L (CGA→CTA)	yfhB ←	conserved protein
	2250124	C→T	M271I (ATG→ATA)	lepB ←	leader peptidase
	2256034	T→C	intergenic (-395/-13)	rpoE ← / → nadB	RNA polymerase, sigma 24 (sigma E) factor/quinolinate synthase, L-aspartate oxidase (B protein) subunit
	2409219	G→A	F245F (TTC→TTT)	ygcU ←	predicted FAD containing dehydrogenase
	2414428	A→C	intergenic (+519/+854)	ygcE → / ← ygcF	predicted kinase/conserved protein
	2433632	C→G	A230P (GCG→CCG)	yqcB ←	tRNA pseudouridine synthase
	2499139	A→T	S35C (AGT→TGT)	yqeI →	predicted transcriptional regulator
	2503646	(A)5→6	coding (1018/1377 nt)	ygeH →	predicted transcriptional regulator
	2512713	A→C	intergenic (-269/-207)	ygeV ← / → ygeW	predicted DNA-binding transcriptional regulator/conserved protein
	2552434	C→A	V42V (GTG→GTT)	ygfF ←	predicted NAD(P)-binding oxidoreductase with NAD(P)-binding Rossmann-fold domain
	2670010	T→A	Y26F (TAC→TTC)	rfaE ←	fused heptose 7-phosphate kinase/heptose 1-phosphate adenyltransferase
	2790375	A→C	I162S (ATC→AGC)	nusA ←	transcription termination/antitermination L factor
	2882150	C→T	A145A (GCC→GCT)	acrE →	cytoplasmic membrane lipoprotein
	2910079	T→C	D82G (GAT→GGT)	rpsM ←	30S ribosomal subunit protein S13
	2996635	C→A	D46Y (GAC→TAC)	bioH ←	carboxylesterase of pimeloyl-CoA synthesis
	3001530	(T)7→8	coding (467/2085 nt)	malQ ←	4-alpha-glucanotransferase (amylomaltase)
	3046074	A→T	E25V (GAG→GTG)	yhhK →	conserved protein
	3109571	T→A	L358Q (CTG→CAG)	treF →	cytoplasmic trehalase
	3127543	Δ1 bp	coding (538/3474 nt)	bcsC ←	cellulose synthase subunit
	3148468	(C)6→5	coding (915/1692 nt)	eptB ←	predicted metal dependent hydrolase
	3222941	T→C	intergenic (-44/-260)	htrL ← / → rfaD	predicted protein/ADP-L-glycero-D-mannoheptose-6-epimerase, NAD(P)-binding
	3231240	A→G	intergenic (-1061/+12)	rfaY ← / ← rfaI	lipopolysaccharide core biosynthesis protein/UDP-D-galactose:(glucosyl)lipopolysaccharide- alpha-1,3-D-galactosyltransferase
	3234212	(T)7→6	coding (118/936 nt)	rfaS ←	lipopolysaccharide core biosynthesis protein
	3269325	T→C	intergenic (-119/-103)	nlpA ← / → yicS	cytoplasmic membrane lipoprotein-28/predicted protein
	3296501	Δ1 bp	coding (135/414 nt)	ibpA ←	heat shock chaperone
	3305996	A→C	L57R (CTG→CGG)	yidA ←	predicted hydrolase
	3335809	(A)7→8	intergenic (-29/+257)	bglG ← / ← phoU	transcriptional antiterminator of the bgl operon/DNA-binding transcriptional regulator
	3360366	G→A	intergenic (-60/-163)	yieN ← / → trkD	fused predicted transcriptional regulators/potassium transporter
	3370719	A→G	intergenic (-179/-302)	yieP ← / → rrsC	predicted transcriptional regulator/16S rRNA (rrnC)
	3417919	T→C	K121E (AAG→GAG)	hemX ←	uroporphyrinogen III methylase
	3431765	Δ1 bp	coding (248/381 nt)	yigF ←	conserved inner membrane protein
	3436099	T→A	D341E (GAT→GAA)	recQ →	ATP-dependent DNA helicase
	3464526	A→G	intergenic (+160/-218)	hemG → / → rrsA	protoporphyrin oxidase, flavoprotein/16S rRNA (rrnA)
	3490741	A→T	N122Y (AAT→TAT)	yihM →	predicted sugar phosphate isomerase
	3500713	A→T	L86Q (CTG→CAG)	yihS ←	predicted glucosamine isomerase
	3500993	C→G	R291P (CGC→CCC)	yihT ←	predicted aldolase
	3581727	A→G	R195R (CGT→CGC)	ppc ←	phosphoenolpyruvate carboxylase
	3637142	A→G	intergenic (-397/-218)	purH ← / → rrsE	fused IMP cyclohydrolase/phosphoribosylaminoimidazolecarboxamide formyltransferase/16S rRNA (rrnE)
	3637237	A→G	intergenic (-492/-123)	purH ← / → rrsE	fused IMP cyclohydrolase/phosphoribosylaminoimidazolecarboxamide formyltransferase/16S rRNA (rrnE)
	3680178	T→A	I4N (ATT→AAT)	yjbI →	conserved protein
	3697791	A→G	intergenic (+271/-836)	tyrB → / → aphA	tyrosine aminotransferase, tyrosine-repressible, PLP-dependent/acid phosphatase/phosphotransferase, class B, non-specific
	3888975	G→A	intergenic (+562/+27)	pmbA → / ← nrdG	predicted peptidase required for the maturation and secretion of the antibiotic peptide MccB17/anaerobic ribonucleotide reductase activating protein
	3890111	T→G	D551A (GAT→GCT)	nrdD ←	anaerobic ribonucleoside-triphosphate reductase
	3903215	C→T	intergenic (-60/-11)	yjgI ← / → yjgJ	predicted oxidoreductase with NAD(P)-binding Rossmann-fold domain/predicted transcriptional regulator
	3937701	G→A	intergenic (-300/-319)	yjjP ← / → yjjQ	predicted inner membrane protein/predicted DNA-binding transcriptional regulator
	3956472	G→T	R54L (CGT→CTT)	yjjJ →	predicted DNA-binding transcriptional regulator
Q-MA3_66-rounds	36336	G→A	H141Y (CAC→TAC)	caiT ←	predicted transporter
	59268	A→G	D446D (GAT→GAC)	polB ←	DNA polymerase II
	100362	G→A	R78H (CGC→CAC)	ftsZ →	GTP-binding tubulin-like cell division protein
	134702	G→C	T450S (ACC→AGC)	gcd ←	glucose dehydrogenase
	164140	C→A	A58D (GCC→GAC)	clcA →	chloride channel, voltage-gated
	224930	730 bp→85 bp	coding (2-731/732 nt)	dnaQ →	DNA polymerase III epsilon subunit
	261785	Δ1 bp	coding (317/606 nt)	yahD →	predicted transcriptional regulator with ankyrin domain
	330636	(T)6→5	coding (379/1818 nt)	malZ →	maltodextrin glucosidase
	401653	T→C	Y607H (TAC→CAC)	dnaX →	DNA polymerase III/DNA elongation factor III, tau and gamma subunits
	410668	G→T	A105E (GCG→GAG)	ybaL ←	predicted transporter with NAD(P)-binding Rossmann-fold domain
	436581	A→G	L139L (TTA→TTG)	hyi →	hydroxypyruvate isomerase
	437313	T→C	D91D (GAT→GAC)	glxR →	tartronate semialdehyde reductase, NADH-dependent
	474320	G→T	I175I (ATC→ATA)	cusR ←	DNA-binding response regulator in two-component regulatory system with CusS
	507493	C→G	A131G (GCC→GGC)	ybdL →	methionine aminotransferase, PLP-dependent
	532475	A→G	S5G (AGT→GGT)	tatE →	tatABCE protein translocation system subunit
	582389	Δ1 bp	coding (269/327 nt)	ybfN →	predicted lipoprotein
	600237	T→G	D276A (GAT→GCT)	kdpA ←	potassium translocating ATPase, subunit A
	661009	(A)5→4	coding (156/819 nt)	ybhA ←	predicted hydrolase
	696395	A→T	N198I (AAT→ATT)	dinG →	ATP-dependent DNA helicase
	701059	G→A	A44V (GCC→GTC)	ybiI ←	conserved protein
	738385	G→T	Q106H (CAG→CAT)	yliF →	predicted diguanylate cyclase
	784034	G→T	D319Y (GAT→TAT)	macB →	fused macrolide transporter subunits
	810274	C→A	P105T (CCC→ACC)	ycaM →	predicted transporter
	881002	G→A	L11L (CTG→TTG)	ycbZ ←	predicted peptidase
	896808	G→T	V274V (GTG→GTT)	hyaB →	hydrogenase 1, large subunit
	938053	C→T	P154L (CCA→CTA)	ycdB →	conserved protein
	954965	T→A	intergenic (+1094/-1577)	mdoG → / → yceK	glucan biosynthesis protein, periplasmic/predicted lipoprotein
	1000288	T→C	intergenic (-84/-157)	ycfQ ← / → ycfR	predicted DNA-binding transcriptional regulator/predicted protein
	1027925	C→T	intergenic (+180/-968)	icd → / → ymgH	e14 prophage; isocitrate dehydrogenase, specific for NADP+/predicted protein
	1037901	(A)6→5	intergenic (+19/+27)	umuC → / ← dsbB	DNA polymerase V, subunit C/oxidoreductase that catalyzes reoxidation of DsbA protein disulfide isomerase I
	1047989	C→A	G174* (GGA→TGA)	ldcA ←	L,D-carboxypeptidase A
	1049997	G→A	intergenic (-42/-159)	ycgR ← / → ymgE	hypothetical protein/predicted inner membrane protein
	1057481	G→A	D330N (GAC→AAC)	dhaR →	predicted DNA-binding transcriptional regulator, dihydroxyacetone
	1061788	(A)6→5	intergenic (-408/+361)	ycgV ← / ← ychF	predicted adhesin/predicted GTP-binding protein
	1131740	G→A	L220L (CTG→CTA)	rluB →	23S rRNA pseudouridylate synthase
	1151069	(T)8→7	intergenic (-98/+138)	gmr ← / ← rnb	modulator of Rnase II stability/ribonuclease II
	1169186	A→T	V242V (GTA→GTT)	puuB →	gamma-Glu-putrescine oxidase, FAD/NAD(P)-binding
	1174346	(A)6→7	intergenic (+114/-99)	pspE → / → ycjM	thiosulfate:cyanide sulfurtransferase/predicted glucosyltransferase
	1203418	A→G	intergenic (+1185/-46)	aldA → / → cybB	aldehyde dehydrogenase A, NAD-linked/cytochrome b561
	1209439	A→T	intergenic (+246/-9)	ydcJ → / → mdoD	conserved protein/glucan biosynthesis protein, periplasmic
	1227507	C→T	L62F (CTT→TTT)	ydcV →	predicted spermidine/putrescine transporter subunit
	1233682	T→C	H649R (CAC→CGC)	yncD ←	predicted iron outer membrane transporter
	1280338	A→G	L564L (CTT→CTC)	pqqL ←	predicted peptidase
	1290542	(T)5→4	intergenic (-28/+492)	ydeO ← / ← ydeP	predicted DNA-binding transcriptional acfivator/predicted oxidoreductase
	1304066	T→A	D283V (GAT→GTT)	ydeK ←	predicted lipoprotein
	1321008	C→T	V175M (GTG→ATG)	yneI ←	predicted aldehyde dehydrogenase
	1346778	(T)7→8	intergenic (+75/-120)	dmsD → / → clcB	twin-argninine leader-binding protein for DmsA and TorA/predicted voltage-gated chloride channel
	1380751	(T)7→6	coding (13/1029 nt)	malI ←	DNA-binding transcriptional repressor
	1393569	(A)5→4	coding (464/636 nt)	nth →	DNA glycosylase and apyrimidinic (AP) lyase
	1394101	(C)6→5	intergenic (+360/-251)	nth → / → ydgR	DNA glycosylase and apyrimidinic (AP) lyase/predicted transporter
	1394120	(A)6→7	intergenic (+379/-232)	nth → / → ydgR	DNA glycosylase and apyrimidinic (AP) lyase/predicted transporter
	1394138	(T)6→7	intergenic (+397/-214)	nth → / → ydgR	DNA glycosylase and apyrimidinic (AP) lyase/predicted transporter
	1438615	Δ1 bp	coding (1335/1413 nt)	pykF →	pyruvate kinase I
	1462873	G→C	G297A (GGC→GCC)	ydiR →	predicted electron transfer flavoprotein, FAD-binding
	1469843	T→C	L272L (CTT→CTC)	ydiA →	conserved protein
	1474181	C→A	W45L (TGG→TTG)	nlpC ←	predicted lipoprotein
	1488205	G→A	A85T (GCC→ACC)	pfkB →	6-phosphofructokinase II
	1500113	A→G	intergenic (-30/+75)	chbF ← / ← chbR	cryptic phospho-beta-glucosidase, NAD(P)-binding/DNA-binding transcriptional dual regulator
	1544694	C→T	A114V (GCG→GTG)	gapA →	glyceraldehyde-3-phosphate dehydrogenase A
	1551423	A→C	T296P (ACC→CCC)	yeaH →	conserved protein
	1578412	T→A	G445G (GGT→GGA)	sdaA →	L-serine deaminase I
	1580984	C→A	D250Y (GAT→TAT)	yoaE ←	fused predicted membrane proteins
	1614990	C→T	E491K (GAG→AAG)	zwf ←	glucose-6-phosphate dehydrogenase
	1670463	C→T	intergenic (-164/-2187)	yedR ← / → hchA	predicted inner membrane protein/Hsp31 molecular chaperone
	1720688	A→G	Y48H (TAT→CAT)	cld ←	regulator of length of O-antigen component of lipopolysaccharide chains
	1773684	T→A	intergenic (+3204/-742)	metG → / → yehI	methionyl-tRNA synthetase/conserved protein
	1782118	C→A	V759V (GTC→GTA)	yehM →	predicted protein
	1798813	T→A	S69C (AGC→TGC)	pbpG ←	D-alanyl-D-alanine endopeptidase
	1807632	(T)6→5	coding (608/720 nt)	sanA →	predicted protein
	1842277	T→G	I101S (ATC→AGC)	yeiR →	predicted enzyme
	1883589	(A)5→4	intergenic (-473/-266)	ompC ← / → rcsD	outer membrane porin protein C/phosphotransfer intermediate protein in two-component regulatory system with RcsBC
	1949891	A→T	Y374N (TAT→AAT)	menF ←	isochorismate synthase 2
	2047667	C→A	S854Y (TCC→TAC)	evgS →	hybrid sensory histidine kinase in two-component regulatory system with EvgA
	2075000	G→A	intergenic (-106/+146)	xapR ← / ← xapB	DNA-binding transcriptional activator/xanthosine transporter
	2116249	G→A	A377V (GCG→GTG)	eutE ←	predicted aldehyde dehydrogenase, ethanolamine utilization protein
	2239935	C→A	M412I (ATG→ATT)	purL ←	phosphoribosylformyl-glycineamide synthetase
	2243870	C→A	R103L (CGA→CTA)	yfhB ←	conserved protein
	2250124	C→T	M271I (ATG→ATA)	lepB ←	leader peptidase
	2256034	T→C	intergenic (-395/-13)	rpoE ← / → nadB	RNA polymerase, sigma 24 (sigma E) factor/quinolinate synthase, L-aspartate oxidase (B protein) subunit
	2311269	T→C	T4T (ACT→ACC)	nrdH →	glutaredoxin-like protein
	2349919	T→C	intergenic (-117/-140)	ascG ← / → ascF	DNA-binding transcriptional regulator/fused cellobiose/arbutin/salicin-specific enzyme IIBC component of PTS
	2414428	A→C	intergenic (+519/+854)	ygcE → / ← ygcF	predicted kinase/conserved protein
	2499139	A→T	S35C (AGT→TGT)	yqeI →	predicted transcriptional regulator
	2501769	T→A	intergenic (+234/-34)	ygeF → / → ygeG	predicted protein/predicted chaperone
	2503646	(A)5→6	coding (1018/1377 nt)	ygeH →	predicted transcriptional regulator
	2512713	A→C	intergenic (-269/-207)	ygeV ← / → ygeW	predicted DNA-binding transcriptional regulator/conserved protein
	2680280	C→T	S162L (TCG→TTG)	ttdA →	L-tartrate dehydratase, alpha subunit
	2891628	G→T	noncoding (12/120 nt)	rrfD ←	5S rRNA (rrfD)
	2891706	insA	intergenic (-67/+26)	rrfD ← / ← rrlD	5S rRNA (rrfD)/23S rRNA (rrlD)
	2891719	G→C	intergenic (-80/+13)	rrfD ← / ← rrlD	5S rRNA (rrfD)/23S rRNA (rrlD)
	2896457	C→T	noncoding (158/1542 nt)	rrsD ←	16S rRNA (rrnD)
	2910079	T→C	D82G (GAT→GGT)	rpsM ←	30S ribosomal subunit protein S13
	2967419	G→T	P141T (CCC→ACC)	dam ←	DNA adenine methylase
	3001530	(T)7→8	coding (467/2085 nt)	malQ ←	4-alpha-glucanotransferase (amylomaltase)
	3046074	A→T	E25V (GAG→GTG)	yhhK →	conserved protein
	3103454	C→A	S24S (TCG→TCT)	gadW ←	DNA-binding transcriptional activator
	3148468	(C)6→5	coding (915/1692 nt)	eptB ←	predicted metal dependent hydrolase
	3231240	A→G	intergenic (-1061/+12)	rfaY ← / ← rfaI	lipopolysaccharide core biosynthesis protein/UDP-D-galactose:(glucosyl)lipopolysaccharide- alpha-1,3-D-galactosyltransferase
	3269325	T→C	intergenic (-119/-103)	nlpA ← / → yicS	cytoplasmic membrane lipoprotein-28/predicted protein
	3296501	Δ1 bp	coding (135/414 nt)	ibpA ←	heat shock chaperone
	3313804	T→G	I33M (ATT→ATG)	rnpA →	protein C5 component of RNase P
	3335809	(A)7→8	intergenic (-29/+257)	bglG ← / ← phoU	transcriptional antiterminator of the bgl operon/DNA-binding transcriptional regulator
	3370719	A→G	intergenic (-179/-302)	yieP ← / → rrsC	predicted transcriptional regulator/16S rRNA (rrnC)
	3417919	T→C	K121E (AAG→GAG)	hemX ←	uroporphyrinogen III methylase
	3431765	Δ1 bp	coding (248/381 nt)	yigF ←	conserved inner membrane protein
	3436099	T→A	D341E (GAT→GAA)	recQ →	ATP-dependent DNA helicase
	3464526	A→G	intergenic (+160/-218)	hemG → / → rrsA	protoporphyrin oxidase, flavoprotein/16S rRNA (rrnA)
	3500993	C→G	R291P (CGC→CCC)	yihT ←	predicted aldolase
	3581727	A→G	R195R (CGT→CGC)	ppc ←	phosphoenolpyruvate carboxylase
	3635426	A→C	T440T (ACT→ACG)	purH ←	fused IMP cyclohydrolase/phosphoribosylaminoimidazolecarboxamide formyltransferase
	3637142	A→G	intergenic (-397/-218)	purH ← / → rrsE	fused IMP cyclohydrolase/phosphoribosylaminoimidazolecarboxamide formyltransferase/16S rRNA (rrnE)
	3637237	A→G	intergenic (-492/-123)	purH ← / → rrsE	fused IMP cyclohydrolase/phosphoribosylaminoimidazolecarboxamide formyltransferase/16S rRNA (rrnE)
	3650054	C→T	L549L (TTG→TTA)	arpA ←	regulator of acetyl CoA synthetase
	3680178	T→A	I4N (ATT→AAT)	yjbI →	conserved protein
	3725086	C→G	intergenic (+79/+452)	gltP → / ← yjcO	glutamate/aspartate:proton symporter/conserved protein
	3797873	T→C	V36V (GTT→GTC)	fxsA →	inner membrane protein
	3904825	G→A	G96D (GGC→GAC)	yjgL →	predicted protein
	3927533	C→T	intergenic (-171/-169)	gntP ← / → uxuA	fructuronate transporter/mannonate hydrolase
	3937701	G→A	intergenic (-300/-319)	yjjP ← / → yjjQ	predicted inner membrane protein/predicted DNA-binding transcriptional regulator
	3956472	G→T	R54L (CGT→CTT)	yjjJ →	predicted DNA-binding transcriptional regulator
T-ancestor	105870	389 bp→86 bp	coding (2-390/390 nt)	mutT →	nucleoside triphosphate pyrophosphohydrolase, marked preference for dGTP
T-MA1_66-rounds	9644	T→G	T113T (ACT→ACG)	mog →	predicted molybdochelatase
	10622	A→C	intergenic (-128/+21)	yaaH ← / ← yaaW	conserved inner membrane protein/conserved protein
	63868	A→C	S336A (TCG→GCG)	araB ←	L-ribulokinase
	105814	T→G	intergenic (+5/-55)	secA → / → mutT	preprotein translocase subunit, ATPase that targets protein precursors to the SecYE core translocon/nucleoside triphosphate pyrophosphohydrolase, marked preference for dGTP
	105870	389 bp→86 bp	coding (2-390/390 nt)	mutT →	nucleoside triphosphate pyrophosphohydrolase, marked preference for dGTP
	118999	A→C	V386V (GTA→GTC)	aceE →	pyruvate dehydrogenase, decarboxylase component E1, thiamin-binding
	121001	A→C	K161T (AAA→ACA)	aceF →	pyruvate dehydrogenase, dihydrolipoyltransacetylase component E2
	129227	T→G	F5L (TTT→TTG)	yacL →	conserved protein
	136297	T→G	I14M (ATT→ATG)	hpt →	hypoxanthine phosphoribosyltransferase
	144422	T→G	K2T (AAA→ACA)	panB ←	3-methyl-2-oxobutanoate hydroxymethyltransferase
	148657	T→G	D532A (GAT→GCT)	htrE ←	predicted outer membrane usher protein
	170409	A→C	E222A (GAA→GCA)	degP →	serine endoprotease (protease Do), membrane-associated
	175519	A→C	S665A (TCA→GCA)	glnD ←	uridylyltransferase
	186296	A→C	K297T (AAA→ACA)	yaeL →	zinc metallopeptidase
	193858	T→G	F169V (TTT→GTT)	rnhB →	ribonuclease HII, degrades RNA of DNA-RNA hybrids
	200724	A→C	intergenic (+43/-14)	ldcC → / → yaeR	lysine decarboxylase 2, constitutive/predicted lyase
	205059	A→C	F269C (TTT→TGT)	yaeF ←	predicted lipoprotein
	206834	T→G	E268A (GAA→GCA)	proS ←	prolyl-tRNA synthetase
	276030	T→G	intergenic (+269/-171)	prpB → / → prpC	2-methylisocitrate lyase/2-methylcitrate synthase
	284416	A→C	L155R (CTG→CGG)	cynR ←	DNA-binding transcriptional dual regulator
	297676	T→G	V88V (GTT→GTG)	mhpC →	2-hydroxy-6-ketonona-2,4-dienedioic acid hydrolase
	299768	A→C	D220A (GAT→GCT)	mhpF →	acetaldehyde-CoA dehydrogenase II, NAD-binding
	319788	A→C	L146R (CTG→CGG)	araJ ←	predicted transporter
	322382	A→C	F372C (TTC→TGC)	sbcC ←	exonuclease, dsDNA, ATP-dependent
	327107	T→G	intergenic (+180/-227)	phoR → / → brnQ	sensory histidine kinase in two-component regulatory system with PhoB/predicted branched chain amino acid transporter
	333965	T→G	F29C (TTT→TGT)	tgt →	tRNA-guanine transglycosylase
	335525	A→C	S46R (AGT→CGT)	secD →	SecYEG protein translocase auxillary subunit
	340756	A→C	P4P (CCA→CCC)	ybaD →	conserved protein
	370237	C→T	R194C (CGT→TGT)	ppiD →	peptidyl-prolyl cis-trans isomerase
	371148	A→C	Q497H (CAA→CAC)	ppiD →	peptidyl-prolyl cis-trans isomerase
	375066	A→C	intergenic (-11/-89)	ybaE ← / → cof	predicted transporter subunit/thiamin pyrimidine pyrophosphate hydrolase
	392854	T→G	N170T (AAT→ACT)	acrA ←	multidrug efflux system
	411060	T→G	intergenic (-79/+159)	ybaL ← / ← fsr	predicted transporter with NAD(P)-binding Rossmann-fold domain/predicted fosmidomycin efflux system
	418512	A→C	M204R (ATG→AGG)	copA ←	copper transporter
	498634	T→G	I78M (ATT→ATG)	entC →	isochorismate synthase 1
	516102	T→G	F167V (TTC→GTC)	ybdR →	predicted oxidoreductase, Zn-dependent and NAD(P)-binding
	545857	T→G	T815P (ACC→CCC)	leuS ←	leucyl-tRNA synthetase
	616100	T→G	I368L (ATC→CTC)	gltA ←	citrate synthase
	633636	T→G	intergenic (+292/-555)	mngB → / → cydA	alpha-mannosidase/cytochrome d terminal oxidase, subunit I
	715833	T→G	intergenic (+160/-83)	yliL → / → mntR	predicted protein/transcriptional regulator of mntH
	719570	T→G	I292S (ATC→AGC)	ybiT →	fused predicted transporter subunits
	727826	T→G	N13H (AAC→CAC)	moeB ←	molybdopterin synthase sulfurylase
	751387	A→C	F389C (TTC→TGC)	ybjL ←	predicted transporter
	770942	T→G	Q25P (CAA→CCA)	ybjT ←	conserved protein with NAD(P)-binding Rossmann-fold domain
	774615	T→G	K90T (AAA→ACA)	hcr ←	HCP oxidoreductase, NADH-dependent
	775298	T→G	D417A (GAT→GCT)	hcp ←	hybrid-cluster [4Fe-2S-2O] protein in anaerobic terminal reductases
	785306	A→C	V6V (GTT→GTG)	cspD ←	cold shock protein homolog
	806738	T→G	Y198D (TAT→GAT)	dmsB →	dimethyl sulfoxide reductase, anaerobic, subunit B
	812522	A→C	D41A (GAT→GCT)	ycaK →	conserved protein
	818875	T→G	N164T (AAT→ACT)	ycaO ←	conserved protein
	821024	T→G	D213E (GAT→GAG)	serC →	3-phosphoserine/phosphohydroxythreonine aminotransferase
	855087	T→G	L578R (CTG→CGG)	pepN →	aminopeptidase N
	865390	A→C	Y284S (TAT→TCT)	ycbT →	predicted fimbrial-like adhesin protein
	877197	T→G	N402K (AAT→AAG)	pqiB →	paraquat-inducible protein B
	913669	T→G	V66G (GTG→GGG)	torA →	trimethylamine N-oxide (TMAO) reductase I, catalytic subunit
	919731	A→C	intergenic (+222/-71)	yccE → / → agp	predicted protein/glucose-1-phosphatase/inositol phosphatase
	965259	A→C	L104L (CTT→CTG)	pyrC ←	dihydro-orotase
	967386	T→G	T302P (ACC→CCC)	mdtH ←	predicted drug efflux system
	990858	T→G	K689T (AAA→ACA)	fhuE ←	ferric-rhodotorulic acid outer membrane transporter
	1025887	T→G	E146A (GAA→GCA)	ymfC ←	23S rRNA pseudouridine synthase
	1043183	T→G	L62* (TTA→TGA)	dadA →	D-amino acid dehydrogenase
	1054515	T→G	S10R (AGC→CGC)	dhaH ←	fused predicted dihydroxyacetone-specific PTS enzyme HPr component/EI component
	1076785	T→G	N165H (AAT→CAT)	chaA ←	calcium/sodium:proton antiporter
	1099194	A→C	A80A (GCA→GCC)	tdk →	thymidine kinase/deoxyuridine kinase
	1175948	A→C	M502L (ATG→CTG)	ycjM →	predicted glucosyltransferase
	1182250	A→C	R46R (CGA→CGC)	ycjT →	predicted hydrolase
	1185198	T→G	I50S (ATT→AGT)	ycjV →	predicted sugar transporter subunit
	1207195	T→G	K147Q (AAA→CAA)	ydcI ←	predicted DNA-binding transcriptional regulator
	1207236	T→G	Q133P (CAA→CCA)	ydcI ←	predicted DNA-binding transcriptional regulator
	1216386	T→G	A56A (GCT→GCG)	ydcM →	predicted transposase
	1256854	A→C	E876A (GAA→GCA)	fdnG →	formate dehydrogenase-N, alpha subunit, nitrate-inducible
	1259347	T→G	K81Q (AAA→CAA)	yddM ←	predicted DNA-binding transcriptional regulator
	1265596	T→G	E83D (GAA→GAC)	ddpD ←	D-Ala-D-Ala transporter subunit
	1277270	A→C	L16R (CTT→CGT)	gadC ←	predicted glutamate:gamma-aminobutyric acid antiporter
	1281587	T→G	N148T (AAT→ACT)	pqqL ←	predicted peptidase
	1294221	T→G	N114T (AAC→ACC)	ydeQ ←	predicted fimbrial-like adhesin protein
	1340403	A→C	E251A (GAG→GCG)	ynfE →	oxidoreductase subunit
	1362512	T→G	L458R (CTG→CGG)	ydgI →	predicted arginine/ornithine antiporter transporter
	1406613	T→G	Q201H (CAA→CAC)	ydhF ←	predicted oxidoreductase
	1414004	A→C	Q1112P (CAG→CCG)	lhr →	predicted ATP-dependent helicase
	1417547	T→G	intergenic (+5/+157)	sodB → / ← ydhP	superoxide dismutase, Fe/predicted transporter
	1423893	T→G	S300A (TCC→GCC)	cfa →	cyclopropane fatty acyl phospholipid synthase
	1452473	T→G	P92P (CCT→CCG)	ydiL →	conserved protein
	1481777	T→G	K149Q (AAA→CAA)	infC ←	protein chain initiation factor IF-3
	1487684	A→C	intergenic (-18/-269)	ydiY ← / → pfkB	conserved protein/6-phosphofructokinase II
	1506585	T→G	intergenic (-65/+138)	ydjR ← / ← spy	conserved protein/envelope stress induced periplasmic protein
	1520698	T→G	L123L (CTT→CTG)	ynjD →	predicted transporter subunit
	1522874	A→C	I38S (ATC→AGC)	ynjF ←	predicted phosphatidyl transferase, inner membrane protein
	1545557	T→G	L42* (TTA→TGA)	yeaD →	conserved protein
	1597558	T→G	A385A (GCT→GCG)	yebS →	conserved inner membrane protein
	1625826	A→C	V99V (GTT→GTG)	ruvA ←	component of RuvABC resolvasome, regulatory subunit
	1651711	A→C	L36F (TTA→TTC)	yecR →	predicted protein
	1670253	A→C	F16C (TTT→TGT)	yedR ←	predicted inner membrane protein
	1671647	T→G	intergenic (-1348/-1003)	yedR ← / → hchA	predicted inner membrane protein/Hsp31 molecular chaperone
	1699448	T→G	I231L (ATC→CTC)	erfK ←	conserved protein with NAD(P)-binding Rossmann-fold domain
	1707565	T→G	I163I (ATA→ATC)	yeeE ←	predicted inner membrane protein
	1714905	T→G	V427V (GTT→GTG)	hisD →	bifunctional histidinal dehydrogenase/histidinol dehydrogenase
	1740634	A→C	K138Q (AAA→CAA)	mdtA →	multidrug efflux system, subunit A
	1777551	A→C	K1042N (AAA→AAC)	yehI →	conserved protein
	1803627	A→C	D302E (GAT→GAG)	dusC ←	tRNA-dihydrouridine synthase C
	1806195	T→G	S69A (TCG→GCG)	cdd →	cytidine/deoxycytidine deaminase
	1851452	A→C	I336L (ATT→CTT)	yejF →	fused predicted oligopeptide transporter subunits
	1866545	T→G	Y48S (TAT→TCT)	ccmC ←	heme exporter subunit
	1872674	A→C	G149G (GGT→GGG)	napA ←	nitrate reductase, periplasmic, large subunit
	1887174	A→C	S211R (AGT→CGT)	rcsB →	DNA-binding response regulator in two-component regulatory system with RcsC and YojN
	1929396	A→C	V375G (GTG→GGG)	yfaV ←	predicted transporter
	1931823	T→G	K252N (AAA→AAC)	yfaX ←	predicted DNA-binding transcriptional regulator
	1934797	T→G	intergenic (-155/-124)	yfaZ ← / → yfaO	predicted outer membrane porin protein/predicted NUDIX hydrolase
	1943616	T→G	F120V (TTC→GTC)	yfbJ →	predicted inner membrane protein
	1974015	A→C	P70P (CCT→CCG)	nuoC ←	NADH:ubiquinone oxidoreductase, chain C,D
	1975820	T→G	intergenic (-381/+250)	nuoA ← / ← lrhA	NADH:ubiquinone oxidoreductase, membrane subunit A/DNA-binding transcriptional repressor
	1984973	T→G	P379P (CCT→CCG)	ackA →	acetate kinase A and propionate kinase 2
	1995267	T→G	N112H (AAC→CAC)	hisM ←	histidine/lysine/arginine/ornithine transporter subunit
	2000958	T→G	E58A (GAA→GCA)	cvpA ←	membrane protein required for colicin V production
	2001373	A→C	intergenic (-243/+16)	cvpA ← / ← dedD	membrane protein required for colicin V production/conserved protein
	2018993	T→G	L7L (CTT→CTG)	yfcN →	conserved protein
	2044141	A→C	intergenic (-69/-347)	emrK ← / → evgA	EmrKY-TolC multidrug resistance efflux pump, membrane fusion protein component/DNA-binding response regulator in two-component regulatory system with EvgS
	2053981	T→G	T3P (ACT→CCT)	frc ←	formyl-CoA transferase, NAD(P)-binding
	2099165	T→G	C26G (TGT→GGT)	murP →	fused predicted enzyme IIBC components of PTS
	2138815	T→G	N195H (AAT→CAT)	ypfH ←	predicted hydrolase
	2157183	T→G	Y34D (TAC→GAC)	hyfJ →	predicted processing element hydrogenase 4
	2189978	A→C	intergenic (-68/+82)	yfgB ← / ← ndk	predicted enzyme/multifunctional nucleoside diphosphate kinase and apyrimidinic endonuclease and 3'-phosphodiesterase
	2194602	A→C	L1105V (TTA→GTA)	yfhM ←	conserved protein
	2196923	A→C	L331R (CTG→CGG)	yfhM ←	conserved protein
	2202940	T→G	E541D (GAA→GAC)	hscA ←	DnaK-like molecular chaperone specific for IscU
	2209271	A→C	E68A (GAA→GCA)	suhB →	inositol monophosphatase
	2217776	T→G	S35A (TCC→GCC)	hcaD →	phenylpropionate dioxygenase, ferredoxin reductase subunit
	2219380	T→G	S160S (TCT→TCG)	yphA →	predicted inner membrane protein
	2246375	A→C	L84R (CTC→CGC)	acpS ←	holo-[acyl-carrier-protein] synthase 1
	2258404	T→G	intergenic (-13/-119)	yfiC ← / → srmB	predicted methyltransferase/ATP-dependent RNA helicase
	2297454	T→G	A11A (GCT→GCG)	recN →	recombination and repair protein
	2312132	T→G	F84V (TTT→GTT)	nrdE →	ribonucleoside-diphosphate reductase 2, alpha subunit
	2325746	A→C	F410C (TTC→TGC)	gshA ←	gamma-glutamate-cysteine ligase
	2352610	T→G	D362E (GAT→GAG)	ascB →	cryptic 6-phospho-beta-glucosidase
	2362144	T→G	D203E (GAT→GAG)	hypB →	GTP hydrolase
	2396116	A→C	L547V (TTA→GTA)	ygcB ←	conserved protein, member of DEAD box family
	2401868	T→G	E189A (GAA→GCA)	cysJ ←	sulfite reductase, alpha subunit, flavoprotein
	2422194	A→C	Y665D (TAT→GAT)	relA ←	(p)ppGpp synthetase I/GTP pyrophosphokinase
	2459230	A→C	F106V (TTT→GTT)	amiC ←	N-acetylmuramoyl-L-alanine amidase
	2461744	T→G	Y418S (TAT→TCT)	recD ←	exonuclease V (RecBCD complex), alpha chain
	2486545	A→C	L2R (CTT→CGT)	aas ←	fused 2-acylglycerophospho-ethanolamine acyl transferase/acyl-acyl carrier protein synthetase
	2520609	T→G	I97L (ATC→CTC)	yqeB ←	conserved protein with NAD(P)-binding Rossman fold
	2523349	T→G	L211* (TTA→TGA)	ygfK →	predicted oxidoreductase, Fe-S subunit
	2538348	A→C	I108I (ATA→ATC)	ygfU →	predicted transporter
	2547887	T→G	intergenic (-159/-84)	ygfY ← / → ygfZ	conserved protein/predicted folate-dependent regulatory protein
	2583996	A→C	L40* (TTA→TGA)	yggP ←	predicted dehydrogenase
	2600489	T→G	T181P (ACG→CCG)	yggR ←	predicted transporter
	2660032	A→C	Q63P (CAA→CCA)	ygiA →	predicted protein
	2662894	A→C	L32F (TTA→TTC)	ygiE →	zinc transporter
	2664612	T→G	E35A (GAA→GCA)	ribB ←	3,4 dihydroxy-2-butanone-4-phosphate synthase
	2715362	A→C	I429S (ATC→AGC)	uxaA ←	altronate hydrolase
	2752245	A→C	intergenic (-247/-2)	agaR ← / → kbaZ	DNA-binding transcriptional dual regulator/tagatose 6-phosphate aldolase 1, kbaZ subunit
	2800281	A→C	intergenic (-13/+87)	ftsH ← / ← rrmJ	protease, ATP-dependent zinc-metallo/23S rRNA methyltransferase
	2808987	T→G	S281R (AGC→CGC)	murA ←	UDP-N-acetylglucosamine 1-carboxyvinyltransferase
	2820350	A→C	E147A (GAA→GCA)	ptsN →	sugar-specific enzyme IIA component of PTS
	2827614	T→G	intergenic (-231/-351)	yhcC ← / → gltB	predicted Fe-S oxidoreductase/glutamate synthase, large subunit
	2827795	A→C	intergenic (-412/-170)	yhcC ← / → gltB	predicted Fe-S oxidoreductase/glutamate synthase, large subunit
	2839157	A→C	L424V (TTG→GTG)	nanT ←	sialic acid transporter
	2843809	T→G	I363M (ATT→ATG)	dcuD →	predicted transporter
	2855366	A→C	N225K (AAT→AAG)	aaeB ←	p-hydroxybenzoic acid efflux system component
	2872872	T→G	intergenic (+562/-416)	yhdH → / → accB	predicted oxidoreductase, Zn-dependent and NAD(P)-binding/acetyl CoA carboxylase, BCCP subunit
	2887561	A→C	S187S (TCA→TCC)	yhdW →	predicted amino-acid transporter subunit
	2889665	A→C	L163F (TTA→TTC)	yhdY →	predicted amino-acid transporter subunit
	2908697	T→G	D62A (GAT→GCT)	rpoA ←	RNA polymerase, alpha subunit
	2929826	T→G	intergenic (+42/+7)	slyX → / ← slyD	conserved protein/FKBP-type peptidyl prolyl cis-trans isomerase
	2980856	A→C	M88L (ATG→CTG)	yrfG →	predicted hydrolase
	2984738	A→C	intergenic (-373/-6)	yhgE ← / → pck	predicted inner membrane protein/phosphoenolpyruvate carboxykinase
	3004722	T→G	intergenic (-323/-289)	malP ← / → malT	maltodextrin phosphorylase/DNA-binding transcriptional activator, maltotriose-ATP-binding
	3004798	A→C	intergenic (-399/-213)	malP ← / → malT	maltodextrin phosphorylase/DNA-binding transcriptional activator, maltotriose-ATP-binding
	3020105	T→G	I384L (ATC→CTC)	glgC ←	glucose-1-phosphate adenylyltransferase
	3039357	T→G	D329A (GAT→GCT)	ugpB ←	glycerol-3-phosphate transporter subunit
	3044701	T→G	K293Q (AAA→CAA)	livK ←	leucine transporter subunit
	3046559	T→G	intergenic (+175/+13)	yhhK → / ← livJ	conserved protein/leucine/isoleucine/valine transporter subunit
	3099027	A→C	S297R (AGC→CGC)	mdtE →	multidrug resistance efflux transporter
	3106353	A→C	I45M (ATT→ATG)	gadA ←	glutamate decarboxylase A, PLP-dependent
	3125008	A→C	Y1025D (TAC→GAC)	bcsC ←	cellulose synthase subunit
	3133892	A→C	I84M (ATT→ATG)	bcsA ←	cellulose synthase, catalytic subunit
	3162928	A→C	F83L (TTT→TTG)	ysaB ←	predicted protein
	3181113	A→C	E306A (GAA→GCA)	yiaK →	2,3-diketo-L-gulonate dehydrogenase, NADH-dependent
	3191761	A→C	I44M (ATT→ATG)	yiaW ←	conserved inner membrane protein
	3209679	A→C	K213N (AAA→AAC)	lldD →	L-lactate dehydrogenase, FMN-linked
	3212246	A→C	F210L (TTT→TTG)	gpsA ←	glycerol-3-phosphate dehydrogenase (NAD+)
	3213449	A→C	Y70D (TAT→GAT)	grxC ←	glutaredoxin 3
	3224296	A→C	N52H (AAC→CAC)	rfaF →	ADP-heptose:LPS heptosyltransferase II
	3261967	A→C	F595C (TTC→TGC)	yicI ←	predicted alpha-glucosidase
	3265604	T→G	intergenic (+75/-562)	selC → / → setC	tRNA-Sec(UCA)/predicted sugar efflux system
	3291399	A→C	L96* (TTA→TGA)	glvB ←	arbutin specific enzyme IIB component of PTS
	3298209	T→G	H94P (CAT→CCT)	yidR ←	conserved protein
	3365922	A→C	K144N (AAA→AAC)	rbsB →	D-ribose transporter subunit
	3380794	T→G	intergenic (+1161/-620)	ilvL → / → ilvM	ilv operon leader peptide/acetolactate synthase II, small subunit
	3395617	A→C	intergenic (+72/-13)	rhoL → / → rho	rho operon leader peptide/transcription termination factor
	3419058	T→G	N308H (AAC→CAC)	hemC ←	hydroxymethylbilane synthase
	3421905	A→C	I514L (ATT→CTT)	cyaA →	adenylate cyclase
	3437400	T→G	V144G (GTT→GGT)	rhtC →	threonine efflux system
	3664391	T→G	L474R (CTG→CGG)	pgi →	glucosephosphate isomerase
	3684291	A→C	G463G (GGT→GGG)	plsB ←	glycerol-3-phosphate O-acyltransferase
	3712848	A→C	F423C (TTT→TGT)	actP ←	acetate transporter
	3754239	A→C	L10R (CTC→CGC)	phnC ←	phosphonate/organophosphate ester transporter subunit
	3770880	A→C	intergenic (-150/-133)	melR ← / → melA	DNA-binding transcriptional dual regulator/alpha-galactosidase, NAD(P)-binding
	3773078	A→C	E199A (GAA→GCA)	melB →	melibiose:sodium symporter
	3789213	A→C	intergenic (-80/+285)	cadB ← / ← cadC	predicted lysine/cadaverine transporter/DNA-binding transcriptional activator
	3791240	T→G	intergenic (-204/+413)	cadC ← / ← pheU	DNA-binding transcriptional activator/tRNA-Phe(GAA)
	3801027	A→C	I301L (ATC→CTC)	groL →	Cpn60 chaperonin GroEL, large subunit of GroESL
	3805175	T→G	V125V (GTT→GTG)	efp →	elongation factor EF-P
	3866752	T→G	intergenic (+155/-57)	cysQ → / → ytfI	PAPS (adenosine 3'-phosphate 5'-phosphosulfate) 3'(2'),5'-bisphosphate nucleotidase/predicted protein
	3875663	T→G	L817R (CTG→CGG)	ytfN →	conserved protein
	3888127	A→C	Q356P (CAA→CCA)	pmbA →	predicted peptidase required for the maturation and secretion of the antibiotic peptide MccB17
	3895312	T→G	intergenic (-30/+89)	treB ← / ← treR	fused trehalose(maltose)-specific enzyme IIBC component of PTS/DNA-binding transcriptional repressor
	3897382	T→G	V219G (GTA→GGA)	mgtA →	magnesium transporter
	3951189	A→C	V140V (GTT→GTG)	yjjI ←	conserved protein
	3964308	T→G	Q253P (CAG→CCG)	yjjK ←	fused predicted transporter subunits
	3968226	A→C	F21L (TTT→TTG)	yjjX ←	thiamin metabolism associated protein
T-MA2_66-rounds	9644	T→G	T113T (ACT→ACG)	mog →	predicted molybdochelatase
	10622	A→C	intergenic (-128/+21)	yaaH ← / ← yaaW	conserved inner membrane protein/conserved protein
	63868	A→C	S336A (TCG→GCG)	araB ←	L-ribulokinase
	105814	T→G	intergenic (+5/-55)	secA → / → mutT	preprotein translocase subunit, ATPase that targets protein precursors to the SecYE core translocon/nucleoside triphosphate pyrophosphohydrolase, marked preference for dGTP
	105870	389 bp→86 bp	coding (2-390/390 nt)	mutT →	nucleoside triphosphate pyrophosphohydrolase, marked preference for dGTP
	118999	A→C	V386V (GTA→GTC)	aceE →	pyruvate dehydrogenase, decarboxylase component E1, thiamin-binding
	121001	A→C	K161T (AAA→ACA)	aceF →	pyruvate dehydrogenase, dihydrolipoyltransacetylase component E2
	129227	T→G	F5L (TTT→TTG)	yacL →	conserved protein
	136297	T→G	I14M (ATT→ATG)	hpt →	hypoxanthine phosphoribosyltransferase
	144422	T→G	K2T (AAA→ACA)	panB ←	3-methyl-2-oxobutanoate hydroxymethyltransferase
	148657	T→G	D532A (GAT→GCT)	htrE ←	predicted outer membrane usher protein
	170409	A→C	E222A (GAA→GCA)	degP →	serine endoprotease (protease Do), membrane-associated
	175519	A→C	S665A (TCA→GCA)	glnD ←	uridylyltransferase
	186296	A→C	K297T (AAA→ACA)	yaeL →	zinc metallopeptidase
	193858	T→G	F169V (TTT→GTT)	rnhB →	ribonuclease HII, degrades RNA of DNA-RNA hybrids
	200724	A→C	intergenic (+43/-14)	ldcC → / → yaeR	lysine decarboxylase 2, constitutive/predicted lyase
	205059	A→C	F269C (TTT→TGT)	yaeF ←	predicted lipoprotein
	206834	T→G	E268A (GAA→GCA)	proS ←	prolyl-tRNA synthetase
	276030	T→G	intergenic (+269/-171)	prpB → / → prpC	2-methylisocitrate lyase/2-methylcitrate synthase
	284416	A→C	L155R (CTG→CGG)	cynR ←	DNA-binding transcriptional dual regulator
	297676	T→G	V88V (GTT→GTG)	mhpC →	2-hydroxy-6-ketonona-2,4-dienedioic acid hydrolase
	299768	A→C	D220A (GAT→GCT)	mhpF →	acetaldehyde-CoA dehydrogenase II, NAD-binding
	319788	A→C	L146R (CTG→CGG)	araJ ←	predicted transporter
	322382	A→C	F372C (TTC→TGC)	sbcC ←	exonuclease, dsDNA, ATP-dependent
	327107	T→G	intergenic (+180/-227)	phoR → / → brnQ	sensory histidine kinase in two-component regulatory system with PhoB/predicted branched chain amino acid transporter
	333965	T→G	F29C (TTT→TGT)	tgt →	tRNA-guanine transglycosylase
	335525	A→C	S46R (AGT→CGT)	secD →	SecYEG protein translocase auxillary subunit
	340756	A→C	P4P (CCA→CCC)	ybaD →	conserved protein
	370237	C→T	R194C (CGT→TGT)	ppiD →	peptidyl-prolyl cis-trans isomerase
	371148	A→C	Q497H (CAA→CAC)	ppiD →	peptidyl-prolyl cis-trans isomerase
	375066	A→C	intergenic (-11/-89)	ybaE ← / → cof	predicted transporter subunit/thiamin pyrimidine pyrophosphate hydrolase
	392854	T→G	N170T (AAT→ACT)	acrA ←	multidrug efflux system
	411060	T→G	intergenic (-79/+159)	ybaL ← / ← fsr	predicted transporter with NAD(P)-binding Rossmann-fold domain/predicted fosmidomycin efflux system
	418512	A→C	M204R (ATG→AGG)	copA ←	copper transporter
	498634	T→G	I78M (ATT→ATG)	entC →	isochorismate synthase 1
	516102	T→G	F167V (TTC→GTC)	ybdR →	predicted oxidoreductase, Zn-dependent and NAD(P)-binding
	545857	T→G	T815P (ACC→CCC)	leuS ←	leucyl-tRNA synthetase
	616100	T→G	I368L (ATC→CTC)	gltA ←	citrate synthase
	633636	T→G	intergenic (+292/-555)	mngB → / → cydA	alpha-mannosidase/cytochrome d terminal oxidase, subunit I
	715833	T→G	intergenic (+160/-83)	yliL → / → mntR	predicted protein/transcriptional regulator of mntH
	719570	T→G	I292S (ATC→AGC)	ybiT →	fused predicted transporter subunits
	727826	T→G	N13H (AAC→CAC)	moeB ←	molybdopterin synthase sulfurylase
	751387	A→C	F389C (TTC→TGC)	ybjL ←	predicted transporter
	770942	T→G	Q25P (CAA→CCA)	ybjT ←	conserved protein with NAD(P)-binding Rossmann-fold domain
	774615	T→G	K90T (AAA→ACA)	hcr ←	HCP oxidoreductase, NADH-dependent
	775298	T→G	D417A (GAT→GCT)	hcp ←	hybrid-cluster [4Fe-2S-2O] protein in anaerobic terminal reductases
	785306	A→C	V6V (GTT→GTG)	cspD ←	cold shock protein homolog
	806738	T→G	Y198D (TAT→GAT)	dmsB →	dimethyl sulfoxide reductase, anaerobic, subunit B
	812522	A→C	D41A (GAT→GCT)	ycaK →	conserved protein
	818875	T→G	N164T (AAT→ACT)	ycaO ←	conserved protein
	821024	T→G	D213E (GAT→GAG)	serC →	3-phosphoserine/phosphohydroxythreonine aminotransferase
	855087	T→G	L578R (CTG→CGG)	pepN →	aminopeptidase N
	865390	A→C	Y284S (TAT→TCT)	ycbT →	predicted fimbrial-like adhesin protein
	877197	T→G	N402K (AAT→AAG)	pqiB →	paraquat-inducible protein B
	913669	T→G	V66G (GTG→GGG)	torA →	trimethylamine N-oxide (TMAO) reductase I, catalytic subunit
	919731	A→C	intergenic (+222/-71)	yccE → / → agp	predicted protein/glucose-1-phosphatase/inositol phosphatase
	965259	A→C	L104L (CTT→CTG)	pyrC ←	dihydro-orotase
	967386	T→G	T302P (ACC→CCC)	mdtH ←	predicted drug efflux system
	990858	T→G	K689T (AAA→ACA)	fhuE ←	ferric-rhodotorulic acid outer membrane transporter
	1025887	T→G	E146A (GAA→GCA)	ymfC ←	23S rRNA pseudouridine synthase
	1043183	T→G	L62* (TTA→TGA)	dadA →	D-amino acid dehydrogenase
	1054515	T→G	S10R (AGC→CGC)	dhaH ←	fused predicted dihydroxyacetone-specific PTS enzyme HPr component/EI component
	1076785	T→G	N165H (AAT→CAT)	chaA ←	calcium/sodium:proton antiporter
	1099194	A→C	A80A (GCA→GCC)	tdk →	thymidine kinase/deoxyuridine kinase
	1175948	A→C	M502L (ATG→CTG)	ycjM →	predicted glucosyltransferase
	1182250	A→C	R46R (CGA→CGC)	ycjT →	predicted hydrolase
	1185198	T→G	I50S (ATT→AGT)	ycjV →	predicted sugar transporter subunit
	1207195	T→G	K147Q (AAA→CAA)	ydcI ←	predicted DNA-binding transcriptional regulator
	1207236	T→G	Q133P (CAA→CCA)	ydcI ←	predicted DNA-binding transcriptional regulator
	1216386	T→G	A56A (GCT→GCG)	ydcM →	predicted transposase
	1256854	A→C	E876A (GAA→GCA)	fdnG →	formate dehydrogenase-N, alpha subunit, nitrate-inducible
	1259347	T→G	K81Q (AAA→CAA)	yddM ←	predicted DNA-binding transcriptional regulator
	1265596	T→G	E83D (GAA→GAC)	ddpD ←	D-Ala-D-Ala transporter subunit
	1277270	A→C	L16R (CTT→CGT)	gadC ←	predicted glutamate:gamma-aminobutyric acid antiporter
	1281587	T→G	N148T (AAT→ACT)	pqqL ←	predicted peptidase
	1294221	T→G	N114T (AAC→ACC)	ydeQ ←	predicted fimbrial-like adhesin protein
	1340403	A→C	E251A (GAG→GCG)	ynfE →	oxidoreductase subunit
	1362512	T→G	L458R (CTG→CGG)	ydgI →	predicted arginine/ornithine antiporter transporter
	1406613	T→G	Q201H (CAA→CAC)	ydhF ←	predicted oxidoreductase
	1414004	A→C	Q1112P (CAG→CCG)	lhr →	predicted ATP-dependent helicase
	1417547	T→G	intergenic (+5/+157)	sodB → / ← ydhP	superoxide dismutase, Fe/predicted transporter
	1423893	T→G	S300A (TCC→GCC)	cfa →	cyclopropane fatty acyl phospholipid synthase
	1452473	T→G	P92P (CCT→CCG)	ydiL →	conserved protein
	1481777	T→G	K149Q (AAA→CAA)	infC ←	protein chain initiation factor IF-3
	1487684	A→C	intergenic (-18/-269)	ydiY ← / → pfkB	conserved protein/6-phosphofructokinase II
	1506585	T→G	intergenic (-65/+138)	ydjR ← / ← spy	conserved protein/envelope stress induced periplasmic protein
	1520698	T→G	L123L (CTT→CTG)	ynjD →	predicted transporter subunit
	1522874	A→C	I38S (ATC→AGC)	ynjF ←	predicted phosphatidyl transferase, inner membrane protein
	1545557	T→G	L42* (TTA→TGA)	yeaD →	conserved protein
	1597558	T→G	A385A (GCT→GCG)	yebS →	conserved inner membrane protein
	1625826	A→C	V99V (GTT→GTG)	ruvA ←	component of RuvABC resolvasome, regulatory subunit
	1651711	A→C	L36F (TTA→TTC)	yecR →	predicted protein
	1670253	A→C	F16C (TTT→TGT)	yedR ←	predicted inner membrane protein
	1671647	T→G	intergenic (-1348/-1003)	yedR ← / → hchA	predicted inner membrane protein/Hsp31 molecular chaperone
	1699448	T→G	I231L (ATC→CTC)	erfK ←	conserved protein with NAD(P)-binding Rossmann-fold domain
	1707565	T→G	I163I (ATA→ATC)	yeeE ←	predicted inner membrane protein
	1714905	T→G	V427V (GTT→GTG)	hisD →	bifunctional histidinal dehydrogenase/histidinol dehydrogenase
	1740634	A→C	K138Q (AAA→CAA)	mdtA →	multidrug efflux system, subunit A
	1777551	A→C	K1042N (AAA→AAC)	yehI →	conserved protein
	1803627	A→C	D302E (GAT→GAG)	dusC ←	tRNA-dihydrouridine synthase C
	1806195	T→G	S69A (TCG→GCG)	cdd →	cytidine/deoxycytidine deaminase
	1851452	A→C	I336L (ATT→CTT)	yejF →	fused predicted oligopeptide transporter subunits
	1866545	T→G	Y48S (TAT→TCT)	ccmC ←	heme exporter subunit
	1872674	A→C	G149G (GGT→GGG)	napA ←	nitrate reductase, periplasmic, large subunit
	1887174	A→C	S211R (AGT→CGT)	rcsB →	DNA-binding response regulator in two-component regulatory system with RcsC and YojN
	1929396	A→C	V375G (GTG→GGG)	yfaV ←	predicted transporter
	1931823	T→G	K252N (AAA→AAC)	yfaX ←	predicted DNA-binding transcriptional regulator
	1934797	T→G	intergenic (-155/-124)	yfaZ ← / → yfaO	predicted outer membrane porin protein/predicted NUDIX hydrolase
	1943616	T→G	F120V (TTC→GTC)	yfbJ →	predicted inner membrane protein
	1974015	A→C	P70P (CCT→CCG)	nuoC ←	NADH:ubiquinone oxidoreductase, chain C,D
	1975820	T→G	intergenic (-381/+250)	nuoA ← / ← lrhA	NADH:ubiquinone oxidoreductase, membrane subunit A/DNA-binding transcriptional repressor
	1984973	T→G	P379P (CCT→CCG)	ackA →	acetate kinase A and propionate kinase 2
	1995267	T→G	N112H (AAC→CAC)	hisM ←	histidine/lysine/arginine/ornithine transporter subunit
	2000958	T→G	E58A (GAA→GCA)	cvpA ←	membrane protein required for colicin V production
	2001373	A→C	intergenic (-243/+16)	cvpA ← / ← dedD	membrane protein required for colicin V production/conserved protein
	2018993	T→G	L7L (CTT→CTG)	yfcN →	conserved protein
	2044141	A→C	intergenic (-69/-347)	emrK ← / → evgA	EmrKY-TolC multidrug resistance efflux pump, membrane fusion protein component/DNA-binding response regulator in two-component regulatory system with EvgS
	2053981	T→G	T3P (ACT→CCT)	frc ←	formyl-CoA transferase, NAD(P)-binding
	2099165	T→G	C26G (TGT→GGT)	murP →	fused predicted enzyme IIBC components of PTS
	2138815	T→G	N195H (AAT→CAT)	ypfH ←	predicted hydrolase
	2157183	T→G	Y34D (TAC→GAC)	hyfJ →	predicted processing element hydrogenase 4
	2189978	A→C	intergenic (-68/+82)	yfgB ← / ← ndk	predicted enzyme/multifunctional nucleoside diphosphate kinase and apyrimidinic endonuclease and 3'-phosphodiesterase
	2194602	A→C	L1105V (TTA→GTA)	yfhM ←	conserved protein
	2196923	A→C	L331R (CTG→CGG)	yfhM ←	conserved protein
	2202940	T→G	E541D (GAA→GAC)	hscA ←	DnaK-like molecular chaperone specific for IscU
	2209271	A→C	E68A (GAA→GCA)	suhB →	inositol monophosphatase
	2217776	T→G	S35A (TCC→GCC)	hcaD →	phenylpropionate dioxygenase, ferredoxin reductase subunit
	2219380	T→G	S160S (TCT→TCG)	yphA →	predicted inner membrane protein
	2246375	A→C	L84R (CTC→CGC)	acpS ←	holo-[acyl-carrier-protein] synthase 1
	2258404	T→G	intergenic (-13/-119)	yfiC ← / → srmB	predicted methyltransferase/ATP-dependent RNA helicase
	2297454	T→G	A11A (GCT→GCG)	recN →	recombination and repair protein
	2312132	T→G	F84V (TTT→GTT)	nrdE →	ribonucleoside-diphosphate reductase 2, alpha subunit
	2325746	A→C	F410C (TTC→TGC)	gshA ←	gamma-glutamate-cysteine ligase
	2352610	T→G	D362E (GAT→GAG)	ascB →	cryptic 6-phospho-beta-glucosidase
	2362144	T→G	D203E (GAT→GAG)	hypB →	GTP hydrolase
	2396116	A→C	L547V (TTA→GTA)	ygcB ←	conserved protein, member of DEAD box family
	2401868	T→G	E189A (GAA→GCA)	cysJ ←	sulfite reductase, alpha subunit, flavoprotein
	2422194	A→C	Y665D (TAT→GAT)	relA ←	(p)ppGpp synthetase I/GTP pyrophosphokinase
	2459230	A→C	F106V (TTT→GTT)	amiC ←	N-acetylmuramoyl-L-alanine amidase
	2461744	T→G	Y418S (TAT→TCT)	recD ←	exonuclease V (RecBCD complex), alpha chain
	2486545	A→C	L2R (CTT→CGT)	aas ←	fused 2-acylglycerophospho-ethanolamine acyl transferase/acyl-acyl carrier protein synthetase
	2520609	T→G	I97L (ATC→CTC)	yqeB ←	conserved protein with NAD(P)-binding Rossman fold
	2523349	T→G	L211* (TTA→TGA)	ygfK →	predicted oxidoreductase, Fe-S subunit
	2538348	A→C	I108I (ATA→ATC)	ygfU →	predicted transporter
	2547887	T→G	intergenic (-159/-84)	ygfY ← / → ygfZ	conserved protein/predicted folate-dependent regulatory protein
	2583996	A→C	L40* (TTA→TGA)	yggP ←	predicted dehydrogenase
	2600489	T→G	T181P (ACG→CCG)	yggR ←	predicted transporter
	2660032	A→C	Q63P (CAA→CCA)	ygiA →	predicted protein
	2662894	A→C	L32F (TTA→TTC)	ygiE →	zinc transporter
	2664612	T→G	E35A (GAA→GCA)	ribB ←	3,4 dihydroxy-2-butanone-4-phosphate synthase
	2715362	A→C	I429S (ATC→AGC)	uxaA ←	altronate hydrolase
	2752245	A→C	intergenic (-247/-2)	agaR ← / → kbaZ	DNA-binding transcriptional dual regulator/tagatose 6-phosphate aldolase 1, kbaZ subunit
	2800281	A→C	intergenic (-13/+87)	ftsH ← / ← rrmJ	protease, ATP-dependent zinc-metallo/23S rRNA methyltransferase
	2808987	T→G	S281R (AGC→CGC)	murA ←	UDP-N-acetylglucosamine 1-carboxyvinyltransferase
	2820350	A→C	E147A (GAA→GCA)	ptsN →	sugar-specific enzyme IIA component of PTS
	2827614	T→G	intergenic (-231/-351)	yhcC ← / → gltB	predicted Fe-S oxidoreductase/glutamate synthase, large subunit
	2827795	A→C	intergenic (-412/-170)	yhcC ← / → gltB	predicted Fe-S oxidoreductase/glutamate synthase, large subunit
	2839157	A→C	L424V (TTG→GTG)	nanT ←	sialic acid transporter
	2843809	T→G	I363M (ATT→ATG)	dcuD →	predicted transporter
	2855366	A→C	N225K (AAT→AAG)	aaeB ←	p-hydroxybenzoic acid efflux system component
	2872872	T→G	intergenic (+562/-416)	yhdH → / → accB	predicted oxidoreductase, Zn-dependent and NAD(P)-binding/acetyl CoA carboxylase, BCCP subunit
	2887561	A→C	S187S (TCA→TCC)	yhdW →	predicted amino-acid transporter subunit
	2889665	A→C	L163F (TTA→TTC)	yhdY →	predicted amino-acid transporter subunit
	2908697	T→G	D62A (GAT→GCT)	rpoA ←	RNA polymerase, alpha subunit
	2929826	T→G	intergenic (+42/+7)	slyX → / ← slyD	conserved protein/FKBP-type peptidyl prolyl cis-trans isomerase
	2980856	A→C	M88L (ATG→CTG)	yrfG →	predicted hydrolase
	2984738	A→C	intergenic (-373/-6)	yhgE ← / → pck	predicted inner membrane protein/phosphoenolpyruvate carboxykinase
	3004722	T→G	intergenic (-323/-289)	malP ← / → malT	maltodextrin phosphorylase/DNA-binding transcriptional activator, maltotriose-ATP-binding
	3004798	A→C	intergenic (-399/-213)	malP ← / → malT	maltodextrin phosphorylase/DNA-binding transcriptional activator, maltotriose-ATP-binding
	3020105	T→G	I384L (ATC→CTC)	glgC ←	glucose-1-phosphate adenylyltransferase
	3039357	T→G	D329A (GAT→GCT)	ugpB ←	glycerol-3-phosphate transporter subunit
	3044701	T→G	K293Q (AAA→CAA)	livK ←	leucine transporter subunit
	3046559	T→G	intergenic (+175/+13)	yhhK → / ← livJ	conserved protein/leucine/isoleucine/valine transporter subunit
	3099027	A→C	S297R (AGC→CGC)	mdtE →	multidrug resistance efflux transporter
	3106353	A→C	I45M (ATT→ATG)	gadA ←	glutamate decarboxylase A, PLP-dependent
	3125008	A→C	Y1025D (TAC→GAC)	bcsC ←	cellulose synthase subunit
	3133892	A→C	I84M (ATT→ATG)	bcsA ←	cellulose synthase, catalytic subunit
	3162928	A→C	F83L (TTT→TTG)	ysaB ←	predicted protein
	3181113	A→C	E306A (GAA→GCA)	yiaK →	2,3-diketo-L-gulonate dehydrogenase, NADH-dependent
	3191761	A→C	I44M (ATT→ATG)	yiaW ←	conserved inner membrane protein
	3209679	A→C	K213N (AAA→AAC)	lldD →	L-lactate dehydrogenase, FMN-linked
	3212246	A→C	F210L (TTT→TTG)	gpsA ←	glycerol-3-phosphate dehydrogenase (NAD+)
	3213449	A→C	Y70D (TAT→GAT)	grxC ←	glutaredoxin 3
	3224296	A→C	N52H (AAC→CAC)	rfaF →	ADP-heptose:LPS heptosyltransferase II
	3261967	A→C	F595C (TTC→TGC)	yicI ←	predicted alpha-glucosidase
	3265604	T→G	intergenic (+75/-562)	selC → / → setC	tRNA-Sec(UCA)/predicted sugar efflux system
	3291399	A→C	L96* (TTA→TGA)	glvB ←	arbutin specific enzyme IIB component of PTS
	3298209	T→G	H94P (CAT→CCT)	yidR ←	conserved protein
	3365922	A→C	K144N (AAA→AAC)	rbsB →	D-ribose transporter subunit
	3380794	T→G	intergenic (+1161/-620)	ilvL → / → ilvM	ilv operon leader peptide/acetolactate synthase II, small subunit
	3395617	A→C	intergenic (+72/-13)	rhoL → / → rho	rho operon leader peptide/transcription termination factor
	3419058	T→G	N308H (AAC→CAC)	hemC ←	hydroxymethylbilane synthase
	3421905	A→C	I514L (ATT→CTT)	cyaA →	adenylate cyclase
	3437400	T→G	V144G (GTT→GGT)	rhtC →	threonine efflux system
	3664391	T→G	L474R (CTG→CGG)	pgi →	glucosephosphate isomerase
	3684291	A→C	G463G (GGT→GGG)	plsB ←	glycerol-3-phosphate O-acyltransferase
	3712848	A→C	F423C (TTT→TGT)	actP ←	acetate transporter
	3754239	A→C	L10R (CTC→CGC)	phnC ←	phosphonate/organophosphate ester transporter subunit
	3770880	A→C	intergenic (-150/-133)	melR ← / → melA	DNA-binding transcriptional dual regulator/alpha-galactosidase, NAD(P)-binding
	3773078	A→C	E199A (GAA→GCA)	melB →	melibiose:sodium symporter
	3789213	A→C	intergenic (-80/+285)	cadB ← / ← cadC	predicted lysine/cadaverine transporter/DNA-binding transcriptional activator
	3791240	T→G	intergenic (-204/+413)	cadC ← / ← pheU	DNA-binding transcriptional activator/tRNA-Phe(GAA)
	3801027	A→C	I301L (ATC→CTC)	groL →	Cpn60 chaperonin GroEL, large subunit of GroESL
	3805175	T→G	V125V (GTT→GTG)	efp →	elongation factor EF-P
	3866752	T→G	intergenic (+155/-57)	cysQ → / → ytfI	PAPS (adenosine 3'-phosphate 5'-phosphosulfate) 3'(2'),5'-bisphosphate nucleotidase/predicted protein
	3875663	T→G	L817R (CTG→CGG)	ytfN →	conserved protein
	3888127	A→C	Q356P (CAA→CCA)	pmbA →	predicted peptidase required for the maturation and secretion of the antibiotic peptide MccB17
	3895312	T→G	intergenic (-30/+89)	treB ← / ← treR	fused trehalose(maltose)-specific enzyme IIBC component of PTS/DNA-binding transcriptional repressor
	3897382	T→G	V219G (GTA→GGA)	mgtA →	magnesium transporter
	3951189	A→C	V140V (GTT→GTG)	yjjI ←	conserved protein
	3964308	T→G	Q253P (CAG→CCG)	yjjK ←	fused predicted transporter subunits
	3968226	A→C	F21L (TTT→TTG)	yjjX ←	thiamin metabolism associated protein
T-MA3_66-rounds	7007	A→C	I318R (ATA→AGA)	yaaJ ←	predicted transporter
	63868	A→C	S336A (TCG→GCG)	araB ←	L-ribulokinase
	84827	A→C	T123T (ACA→ACC)	mraZ →	conserved protein
	105870	389 bp→86 bp	coding (2-390/390 nt)	mutT →	nucleoside triphosphate pyrophosphohydrolase, marked preference for dGTP
	107973	A→C	D24E (GAT→GAG)	coaE ←	dephospho-CoA kinase
	115740	A→C	S213A (TCG→GCG)	aroP ←	aromatic amino acid transporter
	129227	T→G	F5L (TTT→TTG)	yacL →	conserved protein
	144422	T→G	K2T (AAA→ACA)	panB ←	3-methyl-2-oxobutanoate hydroxymethyltransferase
	151379	T→G	K110N (AAA→AAC)	yadN ←	predicted fimbrial-like adhesin protein
	190959	A→C	intergenic (+102/-3)	lpxD → / → fabZ	UDP-3-O-(3-hydroxymyristoyl)-glucosamine N-acyltransferase/(3R)-hydroxymyristol acyl carrier protein dehydratase
	205059	A→C	F269C (TTT→TGT)	yaeF ←	predicted lipoprotein
	268973	A→C	intergenic (+277/-100)	yahJ → / → yahK	predicted deaminase with metallo-dependent hydrolase domain/predicted oxidoreductase, Zn-dependent and NAD(P)-binding
	291843	T→G	K218Q (AAA→CAA)	lacZ ←	beta-D-galactosidase
	309313	A→C	D62A (GAT→GCT)	yaiB →	predicted protein
	339491	T→G	K89T (AAA→ACA)	tsx ←	nucleoside channel, receptor of phage T6 and colicin K
	363987	T→G	I371S (ATC→AGC)	tig →	peptidyl-prolyl cis/trans isomerase
	411249	T→G	I397I (ATA→ATC)	fsr ←	predicted fosmidomycin efflux system
	412848	T→G	D64E (GAT→GAG)	ushA →	bifunctional UDP-sugar hydrolase/5'-nucleotidase
	427502	T→G	N3H (AAC→CAC)	tesA ←	multifunctional acyl-CoA thioesterase I and protease I and lysophospholipase L1
	439879	T→G	L93R (CTC→CGC)	allB →	allantoinase
	470559	T→G	N674T (AAT→ACT)	nfrB ←	bacteriophage N4 receptor, inner membrane subunit
	473778	T→G	T132P (ACG→CCG)	cusS ←	sensory histidine kinase in two-component regulatory system with CusR, senses copper ions
	512063	A→C	A9A (GCT→GCG)	dsbG ←	periplasmic disulfide isomerase/thiol-disulphide oxidase
	514946	T→G	intergenic (+112/+9)	ahpF → / ← uspG	alkyl hydroperoxide reductase, F52a subunit, FAD/NAD(P)-binding/universal stress protein UP12
	520442	A→C	L195W (TTG→TGG)	citG ←	triphosphoribosyl-dephospho-CoA transferase
	556427	A→C	H161Q (CAT→CAG)	hscC ←	Hsp70 family chaperone Hsc62, binds to RpoD and inhibits transcription
	617373	A→C	intergenic (-172/-537)	gltA ← / → sdhC	citrate synthase/succinate dehydrogenase, membrane subunit, binds cytochrome b556
	629378	A→C	K221T (AAA→ACA)	mngA →	fused 2-O-a-mannosyl-D-glycerate specific PTS enzyme IIABC components
	633636	T→G	intergenic (+292/-555)	mngB → / → cydA	alpha-mannosidase/cytochrome d terminal oxidase, subunit I
	640859	T→G	L129L (CTT→CTG)	tolB →	periplasmic protein
	655697	A→C	I275M (ATT→ATG)	modF ←	fused subunits of molybdate transporter
	663550	T→G	L20* (TTA→TGA)	ybhH →	conserved protein
	668551	T→G	intergenic (+54/+180)	ybhJ → / ← ybhC	predicted hydratase/predicted pectinesterase
	676238	A→C	intergenic (+558/-21)	bioD → / → uvrB	dethiobiotin synthetase/excinulease of nucleotide excision repair, DNA damage recognition component
	695436	T→G	K83T (AAG→ACG)	ybiA ←	conserved protein
	709626	A→C	F76C (TTC→TGC)	glnP ←	glutamine transporter subunit
	726646	A→C	E91A (GAG→GCG)	fsaA →	fructose-6-phosphate aldolase 1
	748624	T→G	N81H (AAT→CAT)	ybjI ←	conserved protein
	752132	T→G	T141P (ACA→CCA)	ybjL ←	predicted transporter
	756812	A→C	Q99P (CAG→CCG)	potF →	putrescine transporter subunit
	774615	T→G	K90T (AAA→ACA)	hcr ←	HCP oxidoreductase, NADH-dependent
	775491	T→G	I353L (ATC→CTC)	hcp ←	hybrid-cluster [4Fe-2S-2O] protein in anaerobic terminal reductases
	802412	A→C	A84A (GCA→GCC)	serS →	seryl-tRNA synthetase, also charges selenocysteinyl-tRNA with serine
	807277	T→G	L171W (TTG→TGG)	dmsC →	dimethyl sulfoxide reductase, anaerobic, subunit C
	808258	A→C	N11K (AAT→AAG)	ycaC ←	predicted hydrolase
	844129	A→C	Q117P (CAG→CCG)	ycbB →	predicted carboxypeptidase
	855087	T→G	L578R (CTG→CGG)	pepN →	aminopeptidase N
	921254	T→G	N19H (AAT→CAT)	yccJ ←	predicted protein
	965259	A→C	L104L (CTT→CTG)	pyrC ←	dihydro-orotase
	967386	T→G	T302P (ACC→CCC)	mdtH ←	predicted drug efflux system
	969533	A→C	E138D (GAA→GAC)	yceH →	conserved protein
	986981	A→C	E162D (GAA→GAC)	tmk →	thymidylate kinase
	991871	A→C	G351G (GGT→GGG)	fhuE ←	ferric-rhodotorulic acid outer membrane transporter
	997731	A→C	K92T (AAA→ACA)	ndh →	respiratory NADH dehydrogenase 2/cupric reductase
	1017444	T→G	S77A (TCT→GCT)	pepT →	peptidase T
	1064316	T→G	L33* (TTA→TGA)	ychH →	predicted inner membrane protein
	1066228	T→G	N2H (AAC→CAC)	ychM ←	predicted transporter
	1099194	A→C	A80A (GCA→GCC)	tdk →	thymidine kinase/deoxyuridine kinase
	1103907	A→C	intergenic (-358/-119)	adhE ← / → ychE	fused acetaldehyde-CoA dehydrogenase/iron-dependent alcohol dehydrogenase/pyruvate-formate lyase deactivase/predicted inner membrane protein
	1106392	A→C	I328L (ATT→CTT)	oppA →	oligopeptide transporter subunit
	1109399	A→C	K139N (AAA→AAC)	oppD →	oligopeptide transporter subunit
	1114868	T→G	D76A (GAT→GCT)	yciI ←	predicted enzyme
	1156545	T→G	I107L (ATC→CTC)	sapF ←	predicted antimicrobial peptide transporter subunit
	1163720	T→G	*473S (TAA→TCA)	puuA ←	gamma-Glu-putrescine synthase
	1174753	T→G	Y103* (TAT→TAG)	ycjM →	predicted glucosyltransferase
	1180301	A→C	E13D (GAA→GAC)	ycjR →	predicted enzyme
	1185198	T→G	I50S (ATT→AGT)	ycjV →	predicted sugar transporter subunit
	1186202	A→C	A9A (GCA→GCC)	ompG →	outer membrane porin
	1196916	A→C	N413H (AAC→CAC)	hrpA →	ATP-dependent helicase
	1214688	T→G	F189V (TTC→GTC)	tehB →	predicted S-adenosyl-L-methionine-dependent methyltransferase
	1277270	A→C	L16R (CTT→CGT)	gadC ←	predicted glutamate:gamma-aminobutyric acid antiporter
	1283900	A→C	L183V (TTG→GTG)	yddB ←	predicted porin protein
	1284108	T→G	A113A (GCA→GCC)	yddB ←	predicted porin protein
	1296215	A→C	I205S (ATT→AGT)	ydeT ←	predicted protein
	1317451	A→C	I19M (ATT→ATG)	uxaB ←	altronate oxidoreductase, NAD-dependent
	1361315	T→G	I59S (ATC→AGC)	ydgI →	predicted arginine/ornithine antiporter transporter
	1362889	A→C	N111H (AAT→CAT)	folM →	dihydrofolate reductase isozyme
	1383655	T→G	R372R (CGT→CGG)	malY →	bifunctional beta-cystathionase, PLP-dependent/regulator of maltose regulon
	1405304	T→G	L534R (CTA→CGA)	ydhK →	conserved inner membrane protein
	1408140	A→C	S151R (AGT→CGT)	ydhM →	predicted DNA-binding transcriptional regulator
	1410935	T→G	L89R (CTC→CGC)	lhr →	predicted ATP-dependent helicase
	1417647	A→C	intergenic (+105/+57)	sodB → / ← ydhP	superoxide dismutase, Fe/predicted transporter
	1419411	T→G	intergenic (-538/-16)	ydhP ← / → purR	predicted transporter/DNA-binding transcriptional repressor, hypoxanthine-binding
	1420208	T→G	M261R (ATG→AGG)	purR →	DNA-binding transcriptional repressor, hypoxanthine-binding
	1442767	A→C	F203C (TTC→TGC)	sufD ←	component of SufBCD complex
	1487684	A→C	intergenic (-18/-269)	ydiY ← / → pfkB	conserved protein/6-phosphofructokinase II
	1508057	A→C	I150M (ATT→ATG)	astE ←	succinylglutamate desuccinylase
	1517116	A→C	S7R (AGC→CGC)	ynjA →	conserved protein
	1517644	T→G	*183E (TAA→GAA)	ynjA →	conserved protein
	1536336	T→G	E34D (GAA→GAC)	ydjF ←	predicted DNA-binding transcriptional regulator
	1540324	A→C	I31M (ATT→ATG)	ydjJ ←	predicted oxidoreductase, Zn-dependent and NAD(P)-binding
	1541906	T→G	E337A (GAA→GCA)	ydjL ←	predicted oxidoreductase, Zn-dependent and NAD(P)-binding
	1555205	T→G	E173A (GAG→GCG)	yeaM ←	predicted DNA-binding transcriptional regulator
	1574005	A→C	intergenic (+148/-214)	yoaB → / → yoaC	conserved protein/predicted protein
	1608566	A→C	I140M (ATT→ATG)	ptrB ←	protease II
	1611832	T→G	F269C (TTT→TGT)	purT →	phosphoribosylglycinamide formyltransferase 2
	1614660	T→G	K31Q (AAA→CAA)	edd ←	6-phosphogluconate dehydratase
	1617827	T→G	V11V (GTT→GTG)	pykA →	pyruvate kinase II
	1618207	T→G	V138G (GTA→GGA)	pykA →	pyruvate kinase II
	1620037	A→C	A101A (GCT→GCG)	lpxM ←	myristoyl-acyl carrier protein (ACP)-dependent acyltransferase
	1621718	T→G	M22L (ATG→CTG)	yebA ←	predicted peptidase
	1622226	T→G	Q168H (CAA→CAC)	znuA ←	zinc transporter subunit
	1625637	T→G	E162D (GAA→GAC)	ruvA ←	component of RuvABC resolvasome, regulatory subunit
	1633560	T→G	L238R (CTG→CGG)	yecO →	predicted methyltransferase
	1640479	T→G	F91C (TTC→TGC)	argS →	arginyl-tRNA synthetase
	1642957	T→G	intergenic (+351/-178)	yecT → / → yecG	predicted protein/universal stress protein
	1644054	A→C	L314R (CTC→CGC)	otsA ←	trehalose-6-phosphate synthase
	1660883	A→C	E34A (GAA→GCA)	rcsA →	DNA-binding transcriptional co-regulator with RcsB
	1662547	A→C	A74A (GCA→GCC)	yedP →	conserved protein
	1674804	A→C	L55W (TTG→TGG)	yedV ←	predicted sensory kinase in two-component regulatory system with YedW
	1681193	A→C	Q243P (CAA→CCA)	yeeI →	conserved protein
	1730837	T→G	D455E (GAT→GAG)	yegE →	predicted diguanylate cyclase, GGDEF domain signalling protein
	1735145	A→C	Q422P (CAG→CCG)	yegD →	predicted chaperone
	1735681	T→G	A504A (GCA→GCC)	yegI ←	conserved protein
	1740634	A→C	K138Q (AAA→CAA)	mdtA →	multidrug efflux system, subunit A
	1746933	T→G	F781V (TTC→GTC)	mdtC →	multidrug efflux system, subunit C
	1793740	A→C	intergenic (-112/+99)	yehZ ← / ← bglX	predicted transporter subunit/beta-D-glucoside glucohydrolase, periplasmic
	1806195	T→G	S69A (TCG→GCG)	cdd →	cytidine/deoxycytidine deaminase
	1810115	A→C	K235T (AAA→ACA)	yeiA →	predicted oxidoreductase
	1813415	A→C	S8A (TCC→GCC)	mglA ←	fused methyl-galactoside transporter subunit
	1814515	A→C	intergenic (-20/+260)	mglB ← / ← galS	methyl-galactoside transporter subunit/DNA-binding transcriptional repressor
	1828789	A→C	V182G (GTT→GGT)	rihB ←	ribonucleoside hydrolase 2
	1833496	A→C	intergenic (-53/+370)	yeiC ← / ← fruA	predicted kinase/fused fructose-specific PTS enzyme IIB'BC components
	1849084	T→G	D253E (GAT→GAG)	yejB →	predicted oligopeptide transporter subunit
	1898757	Δ1 bp	coding (1408/1650 nt)	yfaQ ←	predicted protein
	1937564	A→C	I43L (ATC→CTC)	yfbF →	undecaprenyl phosphate-L-Ara4FN transferase
	1969979	T→G	E187A (GAA→GCA)	nuoG ←	NADH:ubiquinone oxidoreductase, chain G
	1975696	A→C	intergenic (-257/+374)	nuoA ← / ← lrhA	NADH:ubiquinone oxidoreductase, membrane subunit A/DNA-binding transcriptional repressor
	1976815	T→G	K65T (AAA→ACA)	lrhA ←	DNA-binding transcriptional repressor
	2013006	T→G	L292L (CTT→CTG)	trmC →	fused 5-methylaminomethyl-2-thiouridine forming enzyme methyltransferase/FAD-dependent demodification enzyme
	2013674	A→C	H515P (CAT→CCT)	trmC →	fused 5-methylaminomethyl-2-thiouridine forming enzyme methyltransferase/FAD-dependent demodification enzyme
	2020168	A→C	V83V (GTT→GTG)	yfcO ←	predicted protein
	2053981	T→G	T3P (ACT→CCT)	frc ←	formyl-CoA transferase, NAD(P)-binding
	2061741	T→G	I209S (ATC→AGC)	ypdB →	predicted response regulator in two-component system withYpdA
	2134507	A→C	E429A (GAA→GCA)	acrD →	aminoglycoside/multidrug efflux system
	2142458	A→C	intergenic (-94/+74)	ypfJ ← / ← purC	conserved protein/phosphoribosylaminoimidazole-succinocarboxamide synthetase
	2172538	A→C	I676M (ATT→ATG)	yfgF ←	predicted inner membrane protein
	2219380	T→G	S160S (TCT→TCG)	yphA →	predicted inner membrane protein
	2250621	T→G	K106Q (AAG→CAG)	lepB ←	leader peptidase
	2277970	T→G	K611Q (AAA→CAA)	clpB ←	protein disaggregation chaperone
	2287899	T→G	F133C (TTT→TGT)	yfiR →	predicted protein
	2297454	T→G	A11A (GCT→GCG)	recN →	recombination and repair protein
	2307637	A→C	intergenic (-74/-109)	yqaE ← / → ygaV	predicted membrane protein/predicted DNA-binding transcriptional regulator
	2353289	A→C	L97R (CTT→CGT)	hycI ←	protease
	2361458	T→G	C93G (TGT→GGT)	hypA →	hypothetical protein
	2362144	T→G	D203E (GAT→GAG)	hypB →	GTP hydrolase
	2380581	T→G	N77H (AAT→CAT)	surE ←	broad specificity 5'(3')-nucleotidase and polyphosphatase
	2387436	A→C	K107N (AAA→AAC)	iap →	aminopeptidase in alkaline phosphatase isozyme conversion
	2398010	T→G	intergenic (-256/+103)	ygcB ← / ← cysH	conserved protein, member of DEAD box family/3'-phosphoadenosine 5'-phosphosulfate reductase
	2410743	A→C	I22M (ATT→ATG)	ygcW ←	predicted deoxygluconate dehydrogenase
	2417615	A→C	S288A (TCT→GCT)	eno ←	enolase
	2452877	T→G	I76L (ATA→CTA)	gcvA ←	DNA-binding transcriptional dual regulator
	2475005	T→G	K229T (AAG→ACG)	thyA ←	thymidylate synthetase
	2491264	A→C	intergenic (-94/+35)	ygeA ← / ← araE	predicted racemase/arabinose transporter
	2493777	A→C	F6C (TTT→TGT)	kduD ←	2-deoxy-D-gluconate 3-dehydrogenase
	2497227	A→C	P282P (CCA→CCC)	yqeG →	predicted transporter
	2520609	T→G	I97L (ATC→CTC)	yqeB ←	conserved protein with NAD(P)-binding Rossman fold
	2532257	T→G	F417V (TTT→GTT)	ygfO →	predicted transporter
	2538348	A→C	I108I (ATA→ATC)	ygfU →	predicted transporter
	2585917	A→C	A24A (GCT→GCG)	cmtB ←	predicted mannitol-specific enzyme IIA component of PTS
	2635592	A→C	intergenic (-125/-12)	yqhC ← / → yqhD	predicted DNA-binding transcriptional regulator/alcohol dehydrogenase, NAD(P)-dependent
	2640661	A→C	P245P (CCT→CCG)	ygiQ ←	conserved protein
	2674950	A→C	L137F (TTA→TTC)	htrG →	predicted signal transduction protein
	2686388	A→C	Q3H (CAA→CAC)	rpoD →	RNA polymerase, sigma 70 (sigma D) factor
	2694375	A→C	L69R (CTG→CGG)	ygjH ←	conserved protein
	2720343	A→C	D120A (GAC→GCC)	exuR →	DNA-binding transcriptional repressor
	2731686	T→G	K433Q (AAA→CAA)	tdcG ←	L-serine dehydratase 3
	2736625	T→G	L123F (TTA→TTC)	tdcD ←	propionate kinase/acetate kinase C, anaerobic
	2741950	T→G	F68C (TTT→TGT)	yhaC →	predicted protein
	2752245	A→C	intergenic (-247/-2)	agaR ← / → kbaZ	DNA-binding transcriptional dual regulator/tagatose 6-phosphate aldolase 1, kbaZ subunit
	2791494	T→G	intergenic (-155/+52)	yhbC ← / ← metY	conserved protein/tRNA-initiator Met(CAU)
	2804003	T→G	E362A (GAA→GCA)	obgE ←	GTPase
	2831810	T→G	Y1282* (TAT→TAG)	gltB →	glutamate synthase, large subunit
	2837110	A→C	L74* (TTA→TGA)	yhcH ←	conserved protein
	2839157	A→C	L424V (TTG→GTG)	nanT ←	sialic acid transporter
	2887561	A→C	S187S (TCA→TCC)	yhdW →	predicted amino-acid transporter subunit
	2889665	A→C	L163F (TTA→TTC)	yhdY →	predicted amino-acid transporter subunit
	2917625	A→C	F37L (TTT→TTG)	rpsC ←	30S ribosomal subunit protein S3
	2968434	T→G	K267Q (AAA→CAA)	damX ←	predicted protein
	2984954	T→G	Y71D (TAT→GAT)	pck →	phosphoenolpyruvate carboxykinase
	3011222	T→G	F343L (TTT→TTG)	rtcR →	sigma 54-dependent transcriptional regulator of rtcBA expression
	3020105	T→G	I384L (ATC→CTC)	glgC ←	glucose-1-phosphate adenylyltransferase
	3022509	T→G	D246A (GAT→GCT)	glgX ←	glycogen debranching enzyme
	3039357	T→G	D329A (GAT→GCT)	ugpB ←	glycerol-3-phosphate transporter subunit
	3045802	A→C	intergenic (-225/-199)	livK ← / → yhhK	leucine transporter subunit/conserved protein
	3064461	T→G	L88* (TTA→TGA)	nikC →	nickel transporter subunit
	3089043	A→C	intergenic (+63/-814)	gor → / → arsR	glutathione oxidoreductase/DNA-binding transcriptional regulator
	3103275	T→G	Q84P (CAG→CCG)	gadW ←	DNA-binding transcriptional activator
	3108632	A→C	E45A (GAA→GCA)	treF →	cytoplasmic trehalase
	3113710	A→C	T6T (ACA→ACC)	yhjE →	predicted transporter
	3118166	T→G	intergenic (-72/-160)	yhjH ← / → kdgK	EAL domain containing protein/ketodeoxygluconokinase
	3125008	A→C	Y1025D (TAC→GAC)	bcsC ←	cellulose synthase subunit
	3133892	A→C	I84M (ATT→ATG)	bcsA ←	cellulose synthase, catalytic subunit
	3141124	T→G	I218L (ATC→CTC)	dppF ←	dipeptide transporter
	3141999	A→C	L253V (TTG→GTG)	dppD ←	dipeptide transporter
	3146290	T→G	K108T (AAA→ACA)	dppA ←	dipeptide transporter
	3162928	A→C	F83L (TTT→TTG)	ysaB ←	predicted protein
	3192109	T→G	intergenic (-217/+328)	yiaW ← / ← aldB	conserved inner membrane protein/aldehyde dehydrogenase B
	3192270	T→G	intergenic (-378/+167)	yiaW ← / ← aldB	conserved inner membrane protein/aldehyde dehydrogenase B
	3204599	A→C	H321P (CAT→CCT)	mtlD →	mannitol-1-phosphate dehydrogenase, NAD(P)-binding
	3206649	A→C	N13H (AAT→CAT)	lldP →	L-lactate permease
	3227733	A→C	L265R (CTA→CGA)	rfaK ←	lipopolysaccharide core biosynthesis
	3230796	A→C	intergenic (-617/+456)	rfaY ← / ← rfaI	lipopolysaccharide core biosynthesis protein/UDP-D-galactose:(glucosyl)lipopolysaccharide- alpha-1,3-D-galactosyltransferase
	3230818	T→G	intergenic (-639/+434)	rfaY ← / ← rfaI	lipopolysaccharide core biosynthesis protein/UDP-D-galactose:(glucosyl)lipopolysaccharide- alpha-1,3-D-galactosyltransferase
	3237946	T→G	I65S (ATC→AGC)	kdtA →	3-deoxy-D-manno-octulosonic-acid transferase
	3243194	T→G	F17C (TTT→TGT)	dut →	deoxyuridinetriphosphatase
	3262712	T→G	N347H (AAC→CAC)	yicI ←	predicted alpha-glucosidase
	3287493	A→C	F42C (TTT→TGT)	yidJ ←	predicted sulfatase/phosphatase
	3298209	T→G	H94P (CAT→CCT)	yidR ←	conserved protein
	3308273	T→G	N354H (AAC→CAC)	gyrB ←	DNA gyrase, subunit B
	3345187	T→G	intergenic (-2/+19)	atpC ← / ← atpD	F1 sector of membrane-bound ATP synthase, epsilon subunit/F1 sector of membrane-bound ATP synthase, beta subunit
	3356988	T→G	D207E (GAT→GAG)	asnA →	asparagine synthetase A
	3367107	A→C	N201H (AAT→CAT)	rbsK →	ribokinase
	3381142	T→G	intergenic (+1509/-272)	ilvL → / → ilvM	ilv operon leader peptide/acetolactate synthase II, small subunit
	3391448	A→C	E520A (GAA→GCA)	rep →	DNA helicase and single-stranded DNA-dependent ATPase
	3415545	T→G	intergenic (-325/+354)	aslA ← / ← hemY	acrylsulfatase-like enzyme/predicted protoheme IX synthesis protein
	3421905	A→C	I514L (ATT→CTT)	cyaA →	adenylate cyclase
	3456970	A→C	I339S (ATC→AGC)	fadA ←	3-ketoacyl-CoA thiolase
	3463818	T→G	intergenic (+9/-3)	trkH → / → hemG	potassium transporter/protoporphyrin oxidase, flavoprotein
	3496018	T→G	G137G (GGA→GGC)	yihP ←	predicted transporter
	3503898	T→G	L6R (CTA→CGA)	yihW →	predicted DNA-binding transcriptional regulator
	3526584	T→G	E26D (GAA→GAC)	rhaB ←	rhamnulokinase
	3545283	T→G	I385L (ATT→CTT)	glpK ←	glycerol kinase
	3563441	T→G	S132A (TCC→GCC)	katG →	catalase/hydroperoxidase HPI(I)
	3594853	A→C	R71R (CGA→CGC)	murI →	glutamate racemase
	3606386	T→G	intergenic (+45/-185)	tufB → / → secE	protein chain elongation factor EF-Tu/preprotein translocase membrane subunit
	3608619	T→G	G176G (GGT→GGG)	rplA →	50S ribosomal subunit protein L1
	3611317	T→G	V287G (GTC→GGC)	rpoB →	RNA polymerase, beta subunit
	3625352	A→C	intergenic (-40/+193)	thiC ← / ← rsd	thiamin (pyrimidine moiety) biosynthesis protein/stationary phase protein, binds sigma 70 RNA polymerase subunit
	3653756	A→C	E239A (GAA→GCA)	metH →	homocysteine-N5-methyltetrahydrofolate transmethylase, B12-dependent
	3670969	T→G	N167H (AAC→CAC)	xylE ←	D-xylose transporter
	3687181	T→G	L76R (CTC→CGC)	dinF →	DNA-damage-inducible SOS response protein
	3687464	A→C	L170F (TTA→TTC)	dinF →	DNA-damage-inducible SOS response protein
	3699726	A→C	K92N (AAA→AAC)	yjbQ →	conserved protein
	3705646	T→G	F321L (TTT→TTG)	yjcC →	predicted signal transduction protein
	3705700	T→G	I339M (ATT→ATG)	yjcC →	predicted signal transduction protein
	3712848	A→C	F423C (TTT→TGT)	actP ←	acetate transporter
	3725839	T→G	E130A (GAA→GCA)	yjcO ←	conserved protein
	3757624	A→C	Q463P (CAG→CCG)	yjdA →	conserved protein with nucleoside triphosphate hydrolase domain
	3762730	A→C	L108* (TTA→TGA)	basR ←	DNA-binding response regulator in two-component regulatory system with BasS
	3791240	T→G	intergenic (-204/+413)	cadC ← / ← pheU	DNA-binding transcriptional activator/tRNA-Phe(GAA)
	3794308	A→C	Y51D (TAC→GAC)	cutA ←	copper binding protein, copper sensitivity
	3809747	A→C	A558A (GCT→GCG)	frdA ←	fumarate reductase (anaerobic) catalytic and NAD/flavoprotein subunit
	3814833	T→G	C10G (TGC→GGC)	yjeO →	conserved inner membrane protein
	3852478	T→G	N177K (AAT→AAG)	ulaE →	L-xylulose 5-phosphate 3-epimerase
	3855130	T→G	Y64D (TAC→GAC)	rpsR →	30S ribosomal subunit protein S18
	3861368	A→C	L267R (CTC→CGC)	ytfF ←	predicted inner membrane protein
	3941365	A→C	L293L (CTT→CTG)	rsmC ←	16S rRNA m2G1207 methylase
	3951033	A→C	D192E (GAT→GAG)	yjjI ←	conserved protein
	3951302	T→G	T103P (ACC→CCC)	yjjI ←	conserved protein
	3964308	T→G	Q253P (CAG→CCG)	yjjK ←	fused predicted transporter subunits
LH-ancestor	131559	A→G	F62L (TTC→CTC)	yacC ←	predicted protein
	246316	C→T	Q310* (CAG→TAG)	frsA →	hydrolase, binds to enzyme IIA(Glc)
	306211	(G)10→9	intergenic (-141/+193)	frmR ← / ← hemB	regulator protein that represses frmRAB operon/porphobilinogen synthase
	326602	A→G	N324S (AAC→AGC)	phoR →	sensory histidine kinase in two-component regulatory system with PhoB
	521543	C→T	L3L (CTG→CTA)	citX ←	apo-citrate lyase phosphoribosyl-dephospho-CoA transferase
	718364	A→G	G38G (GGT→GGC)	ybiS ←	conserved protein
	791945	C→T	R584H (CGT→CAT)	cydD ←	fused cysteine transporter subunits
	800563	A→G	G154G (GGA→GGG)	lolA →	chaperone for lipoproteins
	802353	G→A	G65R (GGG→AGG)	serS →	seryl-tRNA synthetase, also charges selenocysteinyl-tRNA with serine
	814941	G→A	G449G (GGC→GGT)	pflB ←	pyruvate formate lyase I
	1185114	A→G	D22G (GAC→GGC)	ycjV →	predicted sugar transporter subunit
	1301083	(C)8→7	coding (3831/3978 nt)	ydeK ←	predicted lipoprotein
	1535644	G→A	intergenic (-82/+35)	ydjE ← / ← ydjF	predicted transporter/predicted DNA-binding transcriptional regulator
	1592958	G→A	L669F (CTT→TTT)	prc ←	carboxy-terminal protease for penicillin-binding protein 3
	1607387	(C)6→7	coding (1599/2061 nt)	ptrB ←	protease II
	2046542	T→C	V479A (GTT→GCT)	evgS →	hybrid sensory histidine kinase in two-component regulatory system with EvgA
	2104299	G→A	A86V (GCG→GTG)	ypeA ←	predicted acyltransferase with acyl-CoA N-acyltransferase domain
	2129727	C→T	G476S (GGC→AGC)	aegA ←	fused predicted FeS binding subunit/predicted NAD/FAD-binding subunit of oxidoreductase
	2480198	689 bp→86 bp	coding (2-690/690 nt)	mutH →	methyl-directed mismatch repair protein
	2957721	T→C	T76A (ACT→GCT)	yhfS ←	conserved protein
	3003396	G→A	A335V (GCC→GTC)	malP ←	maltodextrin phosphorylase
	3198467	C→T	V83M (GTG→ATG)	selA ←	selenocysteine synthase
	3583463	C→T	A200T (GCA→ACA)	argE ←	acetylornithine deacetylase
	3826515	1846 bp→85 bp	coding (2-1847/1848 nt)	mutL →	methyl-directed mismatch repair protein
LH-MA1_66-rounds	131559	A→G	F62L (TTC→CTC)	yacC ←	predicted protein
	136875	G→A	H207H (CAC→CAT)	can ←	carbonic anhydrase
	246316	C→T	Q310* (CAG→TAG)	frsA →	hydrolase, binds to enzyme IIA(Glc)
	294570	C→T	G52S (GGC→AGC)	mhpR ←	DNA-binding transcriptional activator, 3HPP-binding
	295589	C→T	P264S (CCG→TCG)	mhpA →	3-(3-hydroxyphenyl)propionate hydroxylase
	306210	(G)10→8	intergenic (-140/+193)	frmR ← / ← hemB	regulator protein that represses frmRAB operon/porphobilinogen synthase
	314175	C→T	P10S (CCT→TCT)	aroL →	shikimate kinase II
	326602	A→G	N324S (AAC→AGC)	phoR →	sensory histidine kinase in two-component regulatory system with PhoB
	349498	T→C	R69R (CGT→CGC)	thiI →	sulfurtransferase required for thiamine and 4-thiouridine biosynthesis
	420888	(C)6→5	coding (570/1293 nt)	ybaT →	predicted transporter
	511390	C→T	G234R (GGG→AGG)	dsbG ←	periplasmic disulfide isomerase/thiol-disulphide oxidase
	521543	C→T	L3L (CTG→CTA)	citX ←	apo-citrate lyase phosphoribosyl-dephospho-CoA transferase
	692552	(C)6→5	coding (154/999 nt)	ybhG ←	predicted membrane fusion protein (MFP) component of efflux pump, membrane anchor
	694710	C→T	P369L (CCG→CTG)	rhlE →	RNA helicase
	718364	A→G	G38G (GGT→GGC)	ybiS ←	conserved protein
	733433	A→G	P430P (CCA→CCG)	yliB →	predicted peptide transporter subunit
	791945	C→T	R584H (CGT→CAT)	cydD ←	fused cysteine transporter subunits
	800563	A→G	G154G (GGA→GGG)	lolA →	chaperone for lipoproteins
	802353	G→A	G65R (GGG→AGG)	serS →	seryl-tRNA synthetase, also charges selenocysteinyl-tRNA with serine
	814941	G→A	G449G (GGC→GGT)	pflB ←	pyruvate formate lyase I
	860544	A→G	intergenic (-299/-57)	ssuE ← / → ycbQ	NAD(P)H-dependent FMN reductase/predicted fimbrial-like adhesin protein
	1139737	A→G	intergenic (+679/-323)	cysB → / → acnA	DNA-binding transcriptional dual regulator, O-acetyl-L-serine-binding/aconitate hydratase 1
	1142156	G→A	E699E (GAG→GAA)	acnA →	aconitate hydratase 1
	1153758	C→T	G193G (GGG→GGA)	yciW ←	predicted oxidoreductase
	1171526	A→G	F206L (TTC→CTC)	pspF ←	DNA-binding transcriptional activator
	1185114	A→G	D22G (GAC→GGC)	ycjV →	predicted sugar transporter subunit
	1200540	A→G	Q248Q (CAA→CAG)	ydcF →	conserved protein
	1301083	(C)8→7	coding (3831/3978 nt)	ydeK ←	predicted lipoprotein
	1446198	(A)5→6	intergenic (-229/+319)	sufA ← / ← ydiH	Fe-S cluster assembly protein/predicted protein
	1526510	(A)8→7	intergenic (-56/+72)	ynjI ← / ← topB	predicted inner membrane protein/DNA topoisomerase III
	1535644	G→A	intergenic (-82/+35)	ydjE ← / ← ydjF	predicted transporter/predicted DNA-binding transcriptional regulator
	1552937	T→C	S324P (TCC→CCC)	yeaI →	predicted diguanylate cyclase
	1592958	G→A	L669F (CTT→TTT)	prc ←	carboxy-terminal protease for penicillin-binding protein 3
	1607387	(C)6→7	coding (1599/2061 nt)	ptrB ←	protease II
	2014737	C→T	E128K (GAA→AAA)	yfcM ←	conserved protein
	2046542	T→C	V479A (GTT→GCT)	evgS →	hybrid sensory histidine kinase in two-component regulatory system with EvgA
	2104299	G→A	A86V (GCG→GTG)	ypeA ←	predicted acyltransferase with acyl-CoA N-acyltransferase domain
	2129727	C→T	G476S (GGC→AGC)	aegA ←	fused predicted FeS binding subunit/predicted NAD/FAD-binding subunit of oxidoreductase
	2147644	(C)7→8	coding (200/2019 nt)	hyfB →	hydrogenase 4, membrane subunit
	2407494	C→T	T304T (ACG→ACA)	ygcS ←	predicted transporter
	2480198	689 bp→86 bp	coding (2-690/690 nt)	mutH →	methyl-directed mismatch repair protein
	2709729	A→G	Y146C (TAC→TGC)	ygjP →	predicted metal dependent hydrolase
	2793538	T→C	N470S (AAC→AGC)	yhbX ←	predicted hydrolase, inner membrane
	2838830	G→A	S20F (TCC→TTC)	nanE ←	predicted N-acetylmannosamine-6-P epimerase
	2957721	T→C	T76A (ACT→GCT)	yhfS ←	conserved protein
	3003396	G→A	A335V (GCC→GTC)	malP ←	maltodextrin phosphorylase
	3152251	A→G	I85V (ATT→GTT)	tag →	3-methyl-adenine DNA glycosylase I, constitutive
	3165582	(C)8→9	coding (1254/1455 nt)	xylB ←	xylulokinase
	3198467	C→T	V83M (GTG→ATG)	selA ←	selenocysteine synthase
	3269947	C→T	D391N (GAT→AAT)	yicM ←	predicted transporter
	3312908	C→T	R12Q (CGA→CAA)	dnaA ←	chromosomal replication initiator protein DnaA, DNA-binding transcriptional dual regulator
	3363995	C→T	D335D (GAC→GAT)	rbsA →	fused D-ribose transporter subunits
	3583463	C→T	A200T (GCA→ACA)	argE ←	acetylornithine deacetylase
	3673313	C→T	A326T (GCG→ACG)	malF ←	maltose transporter subunit
	3677380	A→G	Y66C (TAT→TGT)	lamB →	maltose outer membrane porin
	3826515	1846 bp→85 bp	coding (2-1847/1848 nt)	mutL →	methyl-directed mismatch repair protein
	3859070	T→C	G35G (GGT→GGC)	cycA →	D-alanine/D-serine/glycine transporter
	3919709	T→C	K178R (AAG→AGG)	idnR ←	DNA-binding transcriptional repressor, 5-gluconate-binding
	3940758	(G)8→9	noncoding (72/87 nt)	leuP ←	tRNA-Leu(CAG)
LH-MA2_66-rounds	131559	A→G	F62L (TTC→CTC)	yacC ←	predicted protein
	205006	(C)6→7	intergenic (+166/+34)	nlpE → / ← yaeF	lipoprotein/predicted lipoprotein
	246316	C→T	Q310* (CAG→TAG)	frsA →	hydrolase, binds to enzyme IIA(Glc)
	306211	(G)10→9	intergenic (-141/+193)	frmR ← / ← hemB	regulator protein that represses frmRAB operon/porphobilinogen synthase
	326602	A→G	N324S (AAC→AGC)	phoR →	sensory histidine kinase in two-component regulatory system with PhoB
	521543	C→T	L3L (CTG→CTA)	citX ←	apo-citrate lyase phosphoribosyl-dephospho-CoA transferase
	532390	(CG)3→2	intergenic (+56/-72)	ybeM → / → tatE	predicted C-N hydrolase superfamily, NAD(P)-binding amidase/nitrilase/tatABCE protein translocation system subunit
	595169	C→T	R526H (CGC→CAC)	kdpD ←	fused sensory histidine kinase in two-component regulatory system with KdpE
	662528	C→T	V282M (GTG→ATG)	ybhD ←	predicted DNA-binding transcriptional regulator
	718364	A→G	G38G (GGT→GGC)	ybiS ←	conserved protein
	791945	C→T	R584H (CGT→CAT)	cydD ←	fused cysteine transporter subunits
	800563	A→G	G154G (GGA→GGG)	lolA →	chaperone for lipoproteins
	802353	G→A	G65R (GGG→AGG)	serS →	seryl-tRNA synthetase, also charges selenocysteinyl-tRNA with serine
	814941	G→A	G449G (GGC→GGT)	pflB ←	pyruvate formate lyase I
	837825	C→T	S258S (AGC→AGT)	mukF →	Ca2+ binding protein
	863756	(A)8→7	coding (1808/2601 nt)	ycbS →	predicted outer membrane usher protein
	881709	(A)8→7	intergenic (+39/+37)	ycbG → / ← ompA	conserved protein/outer membrane protein A
	933097	C→A	M1M (ATG→ATT) †	putA ←	fused DNA-binding transcriptional regulator/proline dehydrogenase/pyrroline-5-carboxylate dehydrogenase
	970604	A→G	N279S (AAC→AGC)	mviM →	predicted oxidoreductase, NAD(P)-binding Rossmann-fold domain
	1185114	A→G	D22G (GAC→GGC)	ycjV →	predicted sugar transporter subunit
	1194425	C→T	G103R (GGG→AGG)	ogt ←	O-6-alkylguanine-DNA:cysteine-protein methyltransferase
	1272648	T→C	E327E (GAA→GAG)	yddV ←	predicted diguanylate cyclase
	1301083	(C)8→7	coding (3831/3978 nt)	ydeK ←	predicted lipoprotein
	1430914	T→C	T77A (ACA→GCA)	ydhT ←	conserved protein
	1526283	C→T	A58T (GCG→ACG)	ynjI ←	predicted inner membrane protein
	1535644	G→A	intergenic (-82/+35)	ydjE ← / ← ydjF	predicted transporter/predicted DNA-binding transcriptional regulator
	1549962	A→G	Y491C (TAC→TGC)	yeaG →	conserved protein with nucleoside triphosphate hydrolase domain
	1550534	(G)6→7	intergenic (+109/-4)	yeaG → / → yeaH	conserved protein with nucleoside triphosphate hydrolase domain/conserved protein
	1551287	G→A	V250V (GTG→GTA)	yeaH →	conserved protein
	1592958	G→A	L669F (CTT→TTT)	prc ←	carboxy-terminal protease for penicillin-binding protein 3
	1606029	T→C	C148C (TGT→TGC)	yobB →	conserved protein
	1607387	(C)6→7	coding (1599/2061 nt)	ptrB ←	protease II
	1731068	T→C	R532R (CGT→CGC)	yegE →	predicted diguanylate cyclase, GGDEF domain signalling protein
	1882304	C→T	L271L (CTG→CTA)	ompC ←	outer membrane porin protein C
	1906547	T→C	K155K (AAA→AAG)	yfaA ←	predicted protein
	2045630	(C)6→7	coding (524/3594 nt)	evgS →	hybrid sensory histidine kinase in two-component regulatory system with EvgA
	2046542	T→C	V479A (GTT→GCT)	evgS →	hybrid sensory histidine kinase in two-component regulatory system with EvgA
	2104299	G→A	A86V (GCG→GTG)	ypeA ←	predicted acyltransferase with acyl-CoA N-acyltransferase domain
	2111612	G→A	N300N (AAC→AAT)	eutA ←	reactivating factor for ethanolamine ammonia lyase
	2129727	C→T	G476S (GGC→AGC)	aegA ←	fused predicted FeS binding subunit/predicted NAD/FAD-binding subunit of oxidoreductase
	2211578	C→T	P173S (CCG→TCG)	csiE →	stationary phase inducible protein
	2341592	A→G	I411I (ATT→ATC)	norR ←	DNA-binding transcriptional activator
	2410841	(A)9→8	intergenic (-33/-286)	ygcW ← / → yqcE	predicted deoxygluconate dehydrogenase/predicted transporter
	2480198	689 bp→86 bp	coding (2-690/690 nt)	mutH →	methyl-directed mismatch repair protein
	2637961	(C)6→7	coding (63/927 nt)	yqhG →	conserved protein
	2896342	T→A	noncoding (273/1542 nt)	rrsD ←	16S rRNA (rrnD)
	2957721	T→C	T76A (ACT→GCT)	yhfS ←	conserved protein
	3003396	G→A	A335V (GCC→GTC)	malP ←	maltodextrin phosphorylase
	3198467	C→T	V83M (GTG→ATG)	selA ←	selenocysteine synthase
	3210245	(C)5→6	intergenic (+14/-184)	lldD → / → yibK	L-lactate dehydrogenase, FMN-linked/predicted rRNA methylase
	3279106	G→A	H82Y (CAT→TAT)	uhpB ←	sensory histidine kinase in two-component regulatory sytem with UhpA
	3503650	A→G	K233K (AAA→AAG)	yihV →	predicted sugar kinase
	3513349	A→G	F563L (TTC→CTC)	fdoG ←	formate dehydrogenase-O, large subunit
	3514458	G→A	A193V (GCG→GTG)	fdoG ←	formate dehydrogenase-O, large subunit
	3515719	G→T	G164V (GGG→GTG)	fdhD →	formate dehydrogenase formation protein
	3583463	C→T	A200T (GCA→ACA)	argE ←	acetylornithine deacetylase
	3700615	C→T	G824R (GGG→AGG)	uvrA ←	ATPase and DNA damage recognition protein of nucleotide excision repair excinuclease UvrABC
	3759484	T→C	intergenic (+144/-120)	yjcZ → / → proP	conserved protein/proline/glycine betaine transporter
	3824328	C→T	V387V (GTC→GTT)	yjeF →	predicted carbohydrate kinase
	3826515	1846 bp→85 bp	coding (2-1847/1848 nt)	mutL →	methyl-directed mismatch repair protein
LH-MA3_66-rounds	28945	(T)9→8	intergenic (+82/-180)	carB → / → caiF	carbamoyl-phosphate synthase large subunit/DNA-binding transcriptional activator
	45295	A→G	G251G (GGT→GGC)	apaH ←	diadenosine tetraphosphatase
	49466	(G)6→7	coding (62/1287 nt)	surA ←	peptidyl-prolyl cis-trans isomerase
	131559	A→G	F62L (TTC→CTC)	yacC ←	predicted protein
	246316	C→T	Q310* (CAG→TAG)	frsA →	hydrolase, binds to enzyme IIA(Glc)
	275675	A→G	T269A (ACC→GCC)	prpB →	2-methylisocitrate lyase
	306211	(G)10→9	intergenic (-141/+193)	frmR ← / ← hemB	regulator protein that represses frmRAB operon/porphobilinogen synthase
	326602	A→G	N324S (AAC→AGC)	phoR →	sensory histidine kinase in two-component regulatory system with PhoB
	521543	C→T	L3L (CTG→CTA)	citX ←	apo-citrate lyase phosphoribosyl-dephospho-CoA transferase
	589063	A→C	intergenic (-135/+214)	ybfH ← / ← potE	predicted protein/putrescine/proton symporter; putrescine/ornithine antiporter
	718364	A→G	G38G (GGT→GGC)	ybiS ←	conserved protein
	731155	(C)8→7	coding (870/1839 nt)	yliA →	fused predicted peptide transport subunits
	791945	C→T	R584H (CGT→CAT)	cydD ←	fused cysteine transporter subunits
	800563	A→G	G154G (GGA→GGG)	lolA →	chaperone for lipoproteins
	802353	G→A	G65R (GGG→AGG)	serS →	seryl-tRNA synthetase, also charges selenocysteinyl-tRNA with serine
	814941	G→A	G449G (GGC→GGT)	pflB ←	pyruvate formate lyase I
	897322	C→G	Q446E (CAG→GAG)	hyaB →	hydrogenase 1, large subunit
	1092215	G→A	A27T (GCG→ACG)	ychS →	predicted protein
	1092221	A→G	K29E (AAG→GAG)	ychS →	predicted protein
	1092224	T→C	S30P (TCG→CCG)	ychS →	predicted protein
	1092233	G→A	G33S (GGT→AGT)	ychS →	predicted protein
	1092259	T→A	A41A (GCT→GCA)	ychS →	predicted protein
	1092287	T→C	F51L (TTT→CTT)	ychS →	predicted protein
	1092294	A→G	N53S (AAT→AGT)	ychS →	predicted protein
	1092298	C→A	S54S (TCC→TCA)	ychS →	predicted protein
	1092302	G→A	A56T (GCT→ACT)	ychS →	predicted protein
	1185114	A→G	D22G (GAC→GGC)	ycjV →	predicted sugar transporter subunit
	1214950	(T)7→8	intergenic (+233/-69)	tehB → / → ydcL	predicted S-adenosyl-L-methionine-dependent methyltransferase/predicted lipoprotein
	1301083	(C)8→7	coding (3831/3978 nt)	ydeK ←	predicted lipoprotein
	1317558	G→T	intergenic (-51/+176)	uxaB ← / ← yneF	altronate oxidoreductase, NAD-dependent/predicted diguanylate cyclase
	1351371	T→C	G30G (GGT→GGC)	ynfM →	predicted transporter
	1411955	(T)5→4	coding (1286/4617 nt)	lhr →	predicted ATP-dependent helicase
	1443048	G→A	S109S (AGC→AGT)	sufD ←	component of SufBCD complex
	1467394	T→C	V434V (GTA→GTG)	pps ←	phosphoenolpyruvate synthase
	1535644	G→A	intergenic (-82/+35)	ydjE ← / ← ydjF	predicted transporter/predicted DNA-binding transcriptional regulator
	1592958	G→A	L669F (CTT→TTT)	prc ←	carboxy-terminal protease for penicillin-binding protein 3
	1607387	(C)6→7	coding (1599/2061 nt)	ptrB ←	protease II
	1694491	(C)7→8	intergenic (+102/+351)	yeeN → / ← asnW	conserved protein/tRNA-Asn(GUU)
	1753633	G→A	A222A (GCG→GCA)	yegT →	predicted nucleoside transporter
	1842097	A→G	E41G (GAA→GGA)	yeiR →	predicted enzyme
	1867481	(C)7→8	coding (531/624 nt)	ccmA ←	heme exporter subunit
	1899150	(G)5→6	coding (1015/1650 nt)	yfaQ ←	predicted protein
	2046542	T→C	V479A (GTT→GCT)	evgS →	hybrid sensory histidine kinase in two-component regulatory system with EvgA
	2104299	G→A	A86V (GCG→GTG)	ypeA ←	predicted acyltransferase with acyl-CoA N-acyltransferase domain
	2129727	C→T	G476S (GGC→AGC)	aegA ←	fused predicted FeS binding subunit/predicted NAD/FAD-binding subunit of oxidoreductase
	2480198	689 bp→86 bp	coding (2-690/690 nt)	mutH →	methyl-directed mismatch repair protein
	2606930	G→A	Q215* (CAG→TAG)	yggN ←	predicted protein
	2693068	G→A	G90D (GGC→GAC)	ygjG →	putrescine:2-oxoglutaric acid aminotransferase, PLP-dependent
	2891628	G→T	noncoding (12/120 nt)	rrfD ←	5S rRNA (rrfD)
	2891706	insA	intergenic (-67/+26)	rrfD ← / ← rrlD	5S rRNA (rrfD)/23S rRNA (rrlD)
	2891719	G→C	intergenic (-80/+13)	rrfD ← / ← rrlD	5S rRNA (rrfD)/23S rRNA (rrlD)
	2942409	(C)5→6	coding (347/564 nt)	pabA ←	aminodeoxychorismate synthase, subunit II
	2957721	T→C	T76A (ACT→GCT)	yhfS ←	conserved protein
	3003396	G→A	A335V (GCC→GTC)	malP ←	maltodextrin phosphorylase
	3148468	(C)6→7	coding (915/1692 nt)	eptB ←	predicted metal dependent hydrolase
	3198467	C→T	V83M (GTG→ATG)	selA ←	selenocysteine synthase
	3253376	C→T	P588P (CCC→CCT)	spoT →	bifunctional (p)ppGpp synthetase II/guanosine-3',5'-bis pyrophosphate 3'-pyrophosphohydrolase
	3299011	G→A	G141D (GGC→GAC)	cbrA →	predicted oxidoreductase, FAD/NAD(P)-binding domain
	3352783	C→T	A37A (GCG→GCA)	gidB ←	methyltransferase, glucose-inhibited cell-division protein
	3469821	T→C	noncoding (92/120 nt)	rrfA →	5S rRNA (rrfA)
	3583463	C→T	A200T (GCA→ACA)	argE ←	acetylornithine deacetylase
	3672281	T→C	Y150C (TAC→TGC)	malG ←	maltose transporter subunit
	3826515	1846 bp→85 bp	coding (2-1847/1848 nt)	mutL →	methyl-directed mismatch repair protein
	3839155	(T)9→8	intergenic (+47/-80)	rlmB → / → yjfI	23S rRNA (Gm2251)-methyltransferase/conserved protein
	3876155	A→T	D981V (GAT→GTT)	ytfN →	conserved protein
	3904868	A→G	E110E (GAA→GAG)	yjgL →	predicted protein
	3959530	G→A	L31L (CTG→CTA)	serB →	3-phosphoserine phosphatase
SH-ancestor	138089	A→G	E162E (GAA→GAG)	yadG →	predicted transporter subunit
	173712	A→G	A73A (GCT→GCC)	yaeI ←	predicted phosphatase
	306211	(G)10→9	intergenic (-141/+193)	frmR ← / ← hemB	regulator protein that represses frmRAB operon/porphobilinogen synthase
	733822	C→T	P41P (CCC→CCT)	yliC →	predicted peptide transporter subunit
	824392	A→G	E153E (GAA→GAG)	cmk →	cytidylate kinase
	985420	T→C	V250A (GTC→GCC)	pabC →	4-amino-4-deoxychorismate lyase component of para-aminobenzoate synthase multienzyme complex
	1311485	G→A	A204A (GCG→GCA)	lsrD →	AI2 transporter
	1418166	C→T	P236P (CCG→CCA)	ydhP ←	predicted transporter
	1615475	G→A	A329V (GCC→GTC)	zwf ←	glucose-6-phosphate dehydrogenase
	1869310	G→A	S212S (AGC→AGT)	napH ←	ferredoxin-type protein
	1984903	T→C	V356A (GTT→GCT)	ackA →	acetate kinase A and propionate kinase 2
	2036064	G→A	V133I (GTC→ATC)	yfdC →	predicted inner membrane protein
	2056753	G→A	V126I (GTA→ATA)	ddg →	palmitoleoyl-acyl carrier protein (ACP)-dependent acyltransferase
	2058537	G→A	A164A (GCC→GCT)	yfdZ ←	prediected aminotransferase, PLP-dependent
	2073848	T→C	intergenic (+106/+162)	lysV → / ← xapR	tRNA-Lys(UUU)/DNA-binding transcriptional activator
	2073850	Δ3 bp	intergenic (+108/+158)	lysV → / ← xapR	tRNA-Lys(UUU)/DNA-binding transcriptional activator
	2086619	G→A	G46D (GGT→GAT)	ptsI →	PEP-protein phosphotransferase of PTS system
	2363189	C→T	C173C (TGC→TGT)	hypD →	protein required for maturation of hydrogenases
	2367629	2560 bp→85 bp	coding (2-2561/2562 nt)	mutS →	methyl-directed mismatch repair protein
	2440429	T→C	F107L (TTC→CTC)	sdaB →	L-serine deaminase II
	2480198	689 bp→86 bp	coding (2-690/690 nt)	mutH →	methyl-directed mismatch repair protein
	2505381	T→C	T20A (ACA→GCA)	ygeK ←	predicted DNA-binding transcriptional regulator
	2547233	G→A	S83S (AGC→AGT)	ygfX ←	predicted protein
	2668750	A→G	V446A (GTC→GCC)	rfaE ←	fused heptose 7-phosphate kinase/heptose 1-phosphate adenyltransferase
	2865608	T→C	T14A (ACG→GCG)	rng ←	ribonuclease G
	3251524	G→A	R69H (CGC→CAC)	rpoZ →	RNA polymerase, omega subunit
	3305975	T→C	D64G (GAC→GGC)	yidA ←	predicted hydrolase
	3354240	G→A	P203S (CCG→TCG)	gidA ←	glucose-inhibited cell-division protein
	3447813	C→T	A423V (GCG→GTG)	rmuC →	predicted recombination limiting protein
	3714874	G→A	P571S (CCG→TCG)	acs ←	bifunctional acetyl-CoA synthetase
	3899812	insC	coding (204/387 nt)	yjgF ←	ketoacid-binding protein
SH-MA1_66-rounds	65282	C→T	T24M (ACG→ATG)	araC →	DNA-binding transcriptional dual regulator
	81096	C→T	G214G (GGC→GGT)	ilvI →	acetolactate synthase III, large subunit
	84892	A→G	E145G (GAG→GGG)	mraZ →	conserved protein
	138089	A→G	E162E (GAA→GAG)	yadG →	predicted transporter subunit
	173712	A→G	A73A (GCT→GCC)	yaeI ←	predicted phosphatase
	195498	C→T	V504V (GTC→GTT)	dnaE →	DNA polymerase III alpha subunit
	251704	T→C	intergenic (+672/+62)	thrW → / ← betA	tRNA-Thr(CGU)/choline dehydrogenase, a flavoprotein
	261377	A→G	intergenic (-166/-92)	yahC ← / → yahD	predicted inner membrane protein/predicted transcriptional regulator with ankyrin domain
	264564	C→T	I17I (ATC→ATT)	yahG →	conserved protein
	306211	(G)10→9	intergenic (-141/+193)	frmR ← / ← hemB	regulator protein that represses frmRAB operon/porphobilinogen synthase
	323060	C→T	R146H (CGC→CAC)	sbcC ←	exonuclease, dsDNA, ATP-dependent
	358775	C→T	L193L (CTG→CTA)	cyoA ←	cytochrome o ubiquinol oxidase subunit II
	370951	C→T	P432S (CCG→TCG)	ppiD →	peptidyl-prolyl cis-trans isomerase
	394540	A→G	T88A (ACA→GCA)	kefA →	fused mechanosensitive channel proteins
	415267	C→T	W186* (TGG→TAG)	ybaP ←	conserved protein
	451209	A→G	T106A (ACG→GCG)	ybcF →	predicted carbamate kinase
	471922	C→T	G220S (GGC→AGC)	nfrB ←	bacteriophage N4 receptor, inner membrane subunit
	498130	insG	intergenic (-104/-271)	fepB ← / → entC	iron-enterobactin transporter subunit/isochorismate synthase 1
	604700	C→T	G197D (GGC→GAC)	ybgH ←	predicted transporter
	731155	(C)8→7	coding (870/1839 nt)	yliA →	fused predicted peptide transport subunits
	733822	C→T	P41P (CCC→CCT)	yliC →	predicted peptide transporter subunit
	751567	C→T	C329Y (TGC→TAC)	ybjL ←	predicted transporter
	779539	(T)6→5	coding (334/1659 nt)	ybjD →	conserved protein with nucleoside triphosphate hydrolase domain
	824392	A→G	E153E (GAA→GAG)	cmk →	cytidylate kinase
	841368	A→G	S770S (TCA→TCG)	mukB →	fused chromosome partitioning proteins
	854224	T→C	D290D (GAT→GAC)	pepN →	aminopeptidase N
	859632	A→G	S16P (TCT→CCT)	ssuA ←	alkanesulfonate transporter subunit
	982563	T→C	I174I (ATT→ATC)	fabG →	3-oxoacyl-[acyl-carrier-protein] reductase
	985420	T→C	V250A (GTC→GCC)	pabC →	4-amino-4-deoxychorismate lyase component of para-aminobenzoate synthase multienzyme complex
	1007932	G→A	L378L (CTG→CTA)	lolC →	outer membrane-specific lipoprotein transporter subunit
	1029579	Δ1 bp	intergenic (+244/+128)	ycgI → / ← minE	predicted protein/cell division topological specificity factor
	1174273	(T)9→8	intergenic (+41/-172)	pspE → / → ycjM	thiosulfate:cyanide sulfurtransferase/predicted glucosyltransferase
	1175089	A→G	L215L (TTA→TTG)	ycjM →	predicted glucosyltransferase
	1188037	C→T	A52T (GCC→ACC)	ycjW ←	predicted DNA-binding transcriptional regulator
	1277912	C→T	A321T (GCG→ACG)	gadB ←	glutamate decarboxylase B, PLP-dependent
	1300959	(C)8→9	coding (3955/3978 nt)	ydeK ←	predicted lipoprotein
	1311485	G→A	A204A (GCG→GCA)	lsrD →	AI2 transporter
	1327512	T→C	A151A (GCA→GCG)	eamA ←	cysteine and O-acetyl-L-serine efflux system
	1353004	T→C	S16P (TCT→CCT)	asr →	acid shock-inducible periplasmic protein
	1418166	C→T	P236P (CCG→CCA)	ydhP ←	predicted transporter
	1512382	G→A	A395V (GCT→GTT)	astC ←	succinylornithine transaminase, PLP-dependent
	1533492	T→C	L8P (CTG→CCG)	pncA →	nicotinamidase/pyrazinamidase
	1555202	(C)6→7	coding (521/822 nt)	yeaM ←	predicted DNA-binding transcriptional regulator
	1611816	T→C	F264L (TTT→CTT)	purT →	phosphoribosylglycinamide formyltransferase 2
	1615475	G→A	A329V (GCC→GTC)	zwf ←	glucose-6-phosphate dehydrogenase
	1633924	C→T	R113C (CGT→TGT)	yecP →	predicted methyltransferase
	1784046	T→C	L267P (CTA→CCA)	yehQ →	predicted protein
	1819920	T→C	T333A (ACG→GCG)	cirA ←	ferric iron-catecholate outer membrane transporter
	1869310	G→A	S212S (AGC→AGT)	napH ←	ferredoxin-type protein
	1876865	A→G	L86P (CTG→CCG)	mqo ←	malate dehydrogenase, FAD/NAD(P)-binding domain
	1933687	T→C	H105R (CAC→CGC)	yfaY ←	conserved protein
	1936552	C→A	T92T (ACC→ACA)	yfbE →	uridine 5'-(beta-1-threo-pentapyranosyl-4-ulose diphosphate) aminotransferase, PLP-dependent
	1984903	T→C	V356A (GTT→GCT)	ackA →	acetate kinase A and propionate kinase 2
	2036064	G→A	V133I (GTC→ATC)	yfdC →	predicted inner membrane protein
	2056753	G→A	V126I (GTA→ATA)	ddg →	palmitoleoyl-acyl carrier protein (ACP)-dependent acyltransferase
	2058537	G→A	A164A (GCC→GCT)	yfdZ ←	prediected aminotransferase, PLP-dependent
	2086619	G→A	G46D (GGT→GAT)	ptsI →	PEP-protein phosphotransferase of PTS system
	2189846	T→A	D22V (GAT→GTT)	yfgB ←	predicted enzyme
	2362547	T→C	V50A (GTA→GCA)	hypC →	protein required for maturation of hydrogenases 1 and 3
	2363189	C→T	C173C (TGC→TGT)	hypD →	protein required for maturation of hydrogenases
	2367629	2560 bp→85 bp	coding (2-2561/2562 nt)	mutS →	methyl-directed mismatch repair protein
	2440429	T→C	F107L (TTC→CTC)	sdaB →	L-serine deaminase II
	2465638	(C)7→8	coding (901/3543 nt)	recB ←	exonuclease V (RecBCD complex), beta subunit
	2480198	689 bp→86 bp	coding (2-690/690 nt)	mutH →	methyl-directed mismatch repair protein
	2505381	T→C	T20A (ACA→GCA)	ygeK ←	predicted DNA-binding transcriptional regulator
	2527042	G→A	V408V (GTG→GTA)	ssnA →	predicted chlorohydrolase/aminohydrolase
	2547233	G→A	S83S (AGC→AGT)	ygfX ←	predicted protein
	2595577	A→G	L212L (CTA→CTG)	galP →	D-galactose transporter
	2629655	G→A	G22G (GGC→GGT)	yqhA ←	conserved inner membrane protein
	2668750	A→G	V446A (GTC→GCC)	rfaE ←	fused heptose 7-phosphate kinase/heptose 1-phosphate adenyltransferase
	2759308	G→A	V166V (GTG→GTA)	agaD →	N-acetylgalactosamine-specific enzyme IID component of PTS
	2865608	T→C	T14A (ACG→GCG)	rng ←	ribonuclease G
	2866137	C→T	E32K (GAG→AAG)	yhdE ←	conserved protein
	2931898	G→A	G212G (GGC→GGT)	kefB ←	potassium:proton antiporter
	3056499	A→G	T678A (ACT→GCT)	zntA →	zinc, cobalt and lead efflux system
	3251524	G→A	R69H (CGC→CAC)	rpoZ →	RNA polymerase, omega subunit
	3253859	C→T	G44G (GGC→GGT)	trmH →	tRNA (Guanosine-2'-O-)-methyltransferase
	3302494	G→A	A111V (GCG→GTG)	dgoA ←	2-oxo-3-deoxygalactonate 6-phosphate aldolase
	3305975	T→C	D64G (GAC→GGC)	yidA ←	predicted hydrolase
	3354240	G→A	P203S (CCG→TCG)	gidA ←	glucose-inhibited cell-division protein
	3378018	(G)6→7	coding (1195/1551 nt)	yifB ←	predicted bifunctional protein, enzyme and transcriptional regulator
	3416700	A→G	G132G (GGT→GGC)	hemY ←	predicted protoheme IX synthesis protein
	3447813	C→T	A423V (GCG→GTG)	rmuC →	predicted recombination limiting protein
	3714874	G→A	P571S (CCG→TCG)	acs ←	bifunctional acetyl-CoA synthetase
	3716716	A→T	intergenic (-132/-261)	acs ← / → nrfA	bifunctional acetyl-CoA synthetase/nitrite reductase, formate-dependent, cytochrome
	3726165	C→T	E21E (GAG→GAA)	yjcO ←	conserved protein
	3776852	A→G	V332A (GTA→GCA)	dcuB ←	C4-dicarboxylate antiporter
	3899812	insC	coding (204/387 nt)	yjgF ←	ketoacid-binding protein
SH-MA2_66-rounds	28945	(T)9→8	intergenic (+82/-180)	carB → / → caiF	carbamoyl-phosphate synthase large subunit/DNA-binding transcriptional activator
	61516	C→T	intergenic (-141/+144)	araD ← / ← araA	L-ribulose-5-phosphate 4-epimerase/L-arabinose isomerase
	138089	A→G	E162E (GAA→GAG)	yadG →	predicted transporter subunit
	173712	A→G	A73A (GCT→GCC)	yaeI ←	predicted phosphatase
	240139	G→T	R127L (CGC→CTC)	dinB →	DNA polymerase IV
	306200	insA	intergenic (-130/+204)	frmR ← / ← hemB	regulator protein that represses frmRAB operon/porphobilinogen synthase
	306201	Δ3 bp	intergenic (-131/+201)	frmR ← / ← hemB	regulator protein that represses frmRAB operon/porphobilinogen synthase
	336046	G→A	L219L (CTG→CTA)	secD →	SecYEG protein translocase auxillary subunit
	430184	C→T	Q676* (CAG→TAG)	ybbP →	predicted inner membrane protein
	516967	T→C	intergenic (+125/+106)	ybdR → / ← rnk	predicted oxidoreductase, Zn-dependent and NAD(P)-binding/regulator of nucleoside diphosphate kinase
	530549	C→T	G159G (GGC→GGT)	crcA →	palmitoyl transferase for Lipid A
[truncated: 17,435 more rows]
