# Supplementary material for: Quantitative analysis of relationship between mutation rate and speed of adaptation under antibiotic exposure in Escherichia coli
Source: PLoS Genet. 2025 Mar 28;21(3):e1011627. doi: 10.1371/journal.pgen.1011627 (PMC11975134; doi:10.1371/journal.pgen.1011627)
Supplement: S2 Table — (XLSX) [file pgen.1011627.s003.xlsx]

## Sheet: S2. Extended summary of MA
Table S2. Extended summary of MA experiments
Strain	Abbr.	MA rounds	Generations	No. of Syn BPSs	No. of NSyn BPSs	No. of BPSs on noncoding gene	No. of BPSs on intergenic region	No. of indels on coding region	No. of indels on noncoding gene	No. of indelss on intergenic region
MDS42	WT	66	1685.7 ± 7.0	0.67 ± 0.58	0.67 ± 0.58	0.33 ± 0.58	0.00 ± 0.00	0.33 ± 0.58	0.00 ± 0.00	0.00 ± 0.00
MDS42ΔmutH	H	23	613.4 ± 1.7	4.33 ± 3.21	11.67 ± 1.53	0.33 ± 0.58	1.67 ± 0.58	2.33 ± 0.58	0.67 ± 0.58	1.33 ± 1.53
MDS42ΔmutL	L	66	1675.5 ± 0.8	8.33 ± 2.31	15.00 ± 1.00	1.00 ± 1.00	2.00 ± 1.00	3.33 ± 0.58	0.33 ± 0.58	2.67 ± 2.08
MDS42ΔmutS	S	66	1691.3 ± 9.3	11.00 ± 2.00	24.33 ± 1.15	0.33 ± 0.58	5.00 ± 2.65	9.00 ± 2.00	0.67 ± 0.58	3.00 ± 0.00
MDS42ΔdnaQ	Q	66	1651.0 ± 5.9	8.67 ± 1.15	23.33 ± 2.89	0.67 ± 1.15	11.67 ± 2.08	1.33 ± 0.58	0.00 ± 0.00	4.33 ± 3.21
MDS42ΔmutT	T	66	1679.7 ± 13.6	21.33 ± 2.31	132.67 ± 20.21	0.00 ± 0.00	34.67 ± 0.58	0.33 ± 0.58	0.00 ± 0.00	0.00 ± 0.00
MDS42ΔmutLΔmutH	LH	66	1651.4 ± 13.2	10.67 ± 1.53	15.00 ± 2.00	1.00 ± 1.00	2.00 ± 1.00	4.67 ± 2.08	0.33 ± 0.58	4.67 ± 1.53
MDS42ΔmutSΔmutH	SH	66	1691.1 ± 9.4	13.33 ± 5.13	21.00 ± 6.56	0.00 ± 0.00	5.67 ± 4.62	6.00 ± 0.00	0.33 ± 0.58	4.33 ± 1.15
MDS42ΔmutLΔdnaQ	LQ	69,61,61	1461.2 ± 96.0	545.67 ± 60.72	941.67 ± 81.50	9.33 ± 1.15	213.00 ± 29.51	491.67 ± 25.58	3.00 ± 1.00	204.00 ± 8.54
MDS42ΔmutHΔmutT	HT	23	610.8 ± 0.6	15.67 ± 5.03	76.33 ± 6.03	0.67 ± 0.58	13.00 ± 2.00	1.00 ± 1.73	0.00 ± 0.00	3.00 ± 0.00
MDS42ΔmutLΔmutT	LT	23	614.7 ± 2.5	16.00 ± 2.65	84.67 ± 14.57	0.33 ± 0.58	15.33 ± 0.58	3.67 ± 1.53	0.67 ± 1.15	2.00 ± 1.73
MDS42ΔmutSΔmutT	ST	23	605.0 ± 4.0	13.33 ± 4.51	54.33 ± 10.97	0.00 ± 0.00	12.33 ± 6.81	2.33 ± 1.15	0.33 ± 0.58	0.67 ± 0.58
MDS42ΔdnaQΔmutT	QT	23	611.7 ± 2.6	13.33 ± 2.08	63.33 ± 7.09	1.00 ± 1.00	17.33 ± 2.08	1.67 ± 1.15	0.33 ± 0.58	2.00 ± 1.00
