# Supplementary material for: Quantitative analysis of relationship between mutation rate and speed of adaptation under antibiotic exposure in Escherichia coli
Source: PLoS Genet. 2025 Mar 28;21(3):e1011627. doi: 10.1371/journal.pgen.1011627 (PMC11975134; doi:10.1371/journal.pgen.1011627)
Supplement: S3 Table — (XLSX) [file pgen.1011627.s004.xlsx]

## Sheet: S3. Colony sizes during MA
Table S3. Colony-size records during MA experiments
Strain	Abbr.	MA line	MA rounds	colony diameter (mm)
				round:	1	2	3	4	5	6	7	8	9	10	11	12	13	14	15	16	17	18	19	20	21	22	23	24	25	26	27	28	29	30	31	32	33	34	35	36	37	38	39	40	41	42	43	44	45
MDS42	WT	1	66		1.8	2.2	0.9	1.4	1.6	2.3	2.2	1.3	1.5	1.4	1.7	2.3	1.1	1.8	1.6	1.5	1.1	1.2	1.6	0.6	0.6	1.1	1.2	1.1	1.6	1.3	1.3	1.8	1.5	2.6	1.3	2.2	1.2	1.3	1.3	1.3	1.1	0.8	1.2	1.5	1.3	1	1.1	1.4	1.6
		2			1.8	2.1	1.1	1.1	1.2	1.8	2.4	1.7	1.4	1.4	1.4	0.9	1.5	1.6	1.5	1	1.5	1.3	1.7	2.1	2.1	1	0.9	1	1.8	1.4	0.9	1.4	0.8	1.8	1.1	1.4	1.3	1.1	1.2	1.2	1.9	0.7	1.4	2.2	1.4	1.1	1.3	1.7	2.1
		3			1.8	1.8	1.3	1.8	0.8	1.7	1.9	2.6	0.8	1.4	1.5	2.1	2.8	1.8	2.1	1.2	2.1	1.4	1.6	1.5	1.5	1.1	1	0.8	1.3	1.5	1.1	2	1.4	1.8	0.5	1.7	1.5	1.3	1	0.8	1.8	1.2	1.7	1.7	1	2.4	1	1.9	0.9
MDS42ΔmutH	H	1	23		2	2	2.05	2.1	2	2.2	1.75	2.3	2.55	2.7	2.45	2	3.15	2.5	2.2	2.15	1.8	2.2	2.25	2.1	1.9	2.4	1.65
		2			2.1	2.2	2.1	1.7	1.85	1.95	2.25	2.15	1.9	2.35	2	2.45	3	2.55	2.45	1.75	2.5	2.15	1.3	2.65	2.05	1.5	1.95
		3			2.35	2.35	2.05	1.9	2.15	2.1	2.7	2.5	2.6	2	2.65	2.25	1.9	1.5	2.1	1.65	2.75	2	1.6	2	1.8	1.55	1.8
MDS42ΔmutL	L	1	66		2	2	1.1	1.6	1.4	1.9	1.8	1.9	0.7	1.6	1.7	1.6	1.2	1.2	2	1.3	1.6	1.5	1	1	1.8	1.3	1.1	2	1.1	1.3	1	1.7	1	0.5	0.9	1.5	0.5	1.6	1.6	1.2	1.6	1.2	1.7	1.5	2.2	1.4	0.9	1.4	1.3
		2			2	2.1	0.8	2.5	1.2	1.7	1.4	1.2	1.5	1.2	1.5	1.2	1.6	0.7	2.2	0.7	1.1	1.4	1.6	1.8	0.9	0.9	1.4	1.6	1.5	1.9	1.7	1.2	1.6	1.8	0.8	1	1.3	0.6	1.9	1.5	1.3	1.5	1.1	1.2	1.7	0.9	2.1	1.5	2.3
		3			2	1.6	1	2	1.2	1.9	1.1	2.1	1.2	1.5	1.7	2	0.5	1.6	0.7	1	1.6	1.8	1.8	1	1.6	1.2	0.9	1.5	1.3	1.5	1.4	1.5	1.5	1.4	1.4	1.8	1	1.9	1.4	0.9	0.8	0.9	1.5	0.8	2.1	1.7	1.3	0.5	1.4
MDS42ΔmutS	S	1	66		1.9	2.8	1.2	1.2	1.9	1.6	1.8	1.7	2.7	1.5	1.5	1.3	2.2	1.4	2.3	1.4	1.4	1.3	1.5	1.5	1.3	1.4	1.7	1.9	1.2	1.5	1	1	1.3	0.8	1.5	1.3	0.9	1.6	2.9	1.2	0.4	1.4	1.9	1.4	1.3	1.9	1.2	1.9	1.6
		2			1.9	1.6	1.5	1.6	1.3	1.8	1.4	0.9	1.4	1.8	2	1.8	0.7	2.2	1.7	1.2	1	1.4	1.6	0.8	2.2	1.2	1.5	1.1	1.2	1.3	0.9	1.4	1.4	1.1	1.4	1.2	1	1.7	1.7	1.3	1	1.3	1	1.3	1.6	1.8	0.9	1	1.6
		3			1.9	1.8	1.4	1.5	0.7	1.7	1.8	2	1.4	1.9	2.3	1.7	0.5	1.7	1.7	1.1	1.3	1.5	1.5	1.5	1.5	0.7	1.4	1.3	1.3	1.6	1.2	1.1	1.4	1.2	1.1	1.5	1.5	1.6	1.7	1.5	1.2	1.4	0.8	2	1	2.8	1	1.4	1.8
MDS42ΔdnaQ	Q	1	66		1.6	1.5	0.9	1.5	0.9	1.7	1.6	1.1	1	1.5	1.3	1.1	1	1.1	1.3	0.9	1.4	1.2	1.6	1.1	1.4	1.2	1.3	2	1	1.4	2.1	1.1	1	1.4	0.6	1.7	1	1.2	1	0.8	1.1	1.2	1.3	0.5	1.6	1.1	1.3	1.4	1.1
		2			1.6	1.6	0.9	1.3	2.1	0.7	1.3	0.9	0.9	1.2	1.2	0.8	1	1.1	1.4	0.7	1.1	1.4	1.1	1.2	0.9	1.1	1	1.6	0.9	1.1	1.6	1.2	0.8	1	1.2	1.2	1.8	0.8	1.1	0.8	1.2	1.1	0.9	1.3	1.2	2	0.7	1.8	1
		3			1.6	1.3	0.6	1.1	2.2	1.1	2	0.8	1.1	1.6	1.5	1.6	1.8	0.7	1.8	0.8	1.1	1.2	1.5	0.9	0.7	1.2	1.3	1.8	1.2	1.2	1.8	1	0.9	0.7	0.6	1.8	1.4	0.9	1.1	1	1.3	1	1.3	0.6	1.4	1.6	1	0.6	1.1
MDS42ΔmutT	T	1	66		2	1.4	0.9	2.3	1.1	1.6	2	1.8	1	1.8	2.1	1.3	1.7	1.4	1.6	1.5	1.8	2	1.7	1.4	1.1	0.9	1	1.3	1.8	1.9	2.9	0.9	1.5	1.2	1.8	1.1	0.7	2	2.5	0.6	1.2	0.8	1.6	0.6	0.9	2.1	0.9	1.3	2
		2			2	1.5	0.9	1.9	1.4	2.1	2	1.8	0.6	1.7	1.4	2.2	1.4	1.6	2.1	0.8	1.6	1.5	1.5	1.2	1	1.2	0.5	1.8	1.1	1.9	0.5	1.7	1	1.8	1.7	1.4	1	1.2	0.8	1.1	1.2	0.6	1.5	1	0.9	1.9	1.1	2.2	1.2
		3			2	1.6	1.3	1.1	1.6	1.3	1.6	1.8	1.8	1.8	1.8	0.9	1.3	1.3	1.5	1	1.5	1.4	1.4	1	0.7	1.4	0.9	1.3	1.2	1.4	0.9	1.1	1.4	2.2	0.9	1.9	2.2	1.5	1.5	1.1	1.9	0.9	1.9	1.7	2.1	1	2.2	1.7	1.4
MDS42ΔmutLΔmutH	LH	1	66		1.5	2	0.9	1.6	1.1	1.9	1.5	0.9	1	1.3	1.1	1.5	0.5	1.7	2.2	1.6	0.7	2.7	0.8	1.2	1	1.1	1.4	1	0.8	0.9	1	1.3	0.8	1	0.9	1	1	1	1.4	1	1	1.1	0.8	1.2	2	1.2	1.2	1.2	1.3
		2			1.5	1.1	1.2	1.2	1.7	1.3	1.5	2.2	1.1	1	1.8	0.8	0.7	1.6	1.4	1.7	1	2.1	1.6	0.7	1.4	1.2	1.6	1.4	1	1.4	1.1	0.9	1	1.4	1.1	1.1	1.7	1.1	1.4	1.8	1	0.9	1.4	1.5	2.2	1.5	0.9	1.1	1.3
		3			1.5	2.4	1.2	1	1	0.9	0.9	1.5	0.6	0.5	1.3	0.9	0.6	2.8-2.6	1	0.6	1.3	1.3	0.7	1	1.1	0.8	1.4	1.2	0.9	0.7	1.1	1.3	0.9	1.2	0.7	1	1.4	0.9	1.5	1.1	1.2	0.9	0.8	1	1.9	0.7	1.2	1.3	1.5
MDS42ΔmutSΔmutH	SH	1	66		2.1	1.4	0.7	1.4	1.5	1.6	2.1	2.7	0.7	1.9	1.2	1	2.1	1.3	1.3	1.3	0.9	1.5	1.5	0.9	1.5	0.7	1	1.9	1.2	1.6	1.7	0.9	1	1.5	0.9	1.1	2	0.9	2	1.1	1.3	1.3	1.2	0.9	1.3	1.1	1.3	2	1.2
		2			2.1	2.5	0.9	1.4	1.4	1.9	2.4	2.5	0.9	1.7	1.7	2.2	2.2	1.1	1.3	1	2	1.5	1.2	1.7	1.1	1.7	1.7	2	1.9	1.6	0.5	1.7	1.8	1.5	1.8	1.6	1.4	1	1.4	1.1	1.7	1	1.5	1	2	2.3	1.5	1.1	1.5
		3			2.1	2	0.8	1	1.7	1.3	2	0.9	1.6	1.6	1.3	2	1.3	1.1	1.8	1	1.5	1	1.8	1	1.1	1.9	0.6	1.3	0.8	1.4	1.2	1.6	1.1	1.3	1.1	1.9	1.2	1	1.3	1.7	1.2	1.3	0.9	1.4	1.9	3	1.5	2	3.2
MDS42ΔmutLΔdnaQ	LQ	1	69		1.1	1.3	0.7	0.7	1.3	1	1	0.9	0.9	0.7	0.9	0.7	0.8	0.7	0.5	0.4	0.6	0.5	0.7	0.6	0.4	1.2	0.7	0.4	0.4	0.5	0.6	0.3	0.6	0.2	0.2	0.5	0.4	0.3	0.2	0.3	0.8	0.5	0.2	0.2	0.8	0.3	0.2	0.6	0.5
		2	61		1.1	1.3	0.7	0.9	0.8	1	0.9	0.8	0.7	0.8	0.8	0.8	0.8	0.9	0.5	0.3	0.5	0.6	1.3	1	0.5	0.9	0.9	0.7	0.8	1.2	0.8	0.5	1.5	0.5	0.5	1.1	0.6	0.4	0.3	0.4	1.1	1	0.5	0.3	0.9	0.4	0.5	1.2	0.8
		3	61		1.1	1.2	1.3	1.1	0.8	1	0.9	0.6	0.4	0.7	0.7	0.5	0.4	0.5	0.6	0.2	0.2	0.4	0.7	0.6	0.4	1	0.8	0.3	0.5	0.8	0.3	0.3	0.9	0.2	0.7	1.1	0.5	0.3	0.4	0.3	1.2	0.6	0.3	0.4	0.8	0.3	0.4	0.7	0.6
MDS42ΔmutHΔmutT	HT	1	23		2.6	2.1	1.85	1.7	2.45	2.2	1.3	2.35	2.4	2.4	2.05	2	2.2	1.3	2.7	1.5	2.4	2	2.5	1.6	2.2	2.2	2
		2			2.05	2.4	1.8	1.8	2.4	1.8	2.2	2.6	2.6	2	2.65	1.85	2.2	1.55	1.75	1.5	2.4	1.95	1.8	2.2	1.35	2.1	2.3
		3			2.5	2.2	2	1.7	1.35	2.35	2.2	2.1	2.8	2.2	1.75	2.4	2.55	2.2	1.55	2.3	2.45	2.15	2	1.65	1.45	1.85	1.5
MDS42ΔmutLΔmutT	LT	1	23		2.6	2.2	2.25	1.25	2.7	2.4	1.8	2.05	2.05	2.25	3.2	2.4	2.45	2.75	1.9	1.9	2.15	3.2	2.35	2.7	1.7	1.3	2.8
		2			2.4	2.35	2.1	2.2	1.9	1.6	2.2	2.45	1.9	2.05	2.4	2.35	2.05	2.05	2.2	2.05	2	1.7	1.95	1.7	1.7	2.2	2.2
		3			2.75	2.25	1.7	2.2	1.4	2.95	2.25	1.85	2.85	2.9	2.35	2.5	2.35	1.5	2.45	2.4	3	1.9	2.5	1.6	1.6	1.95	1.95
MDS42ΔmutSΔmutT	ST	1	23		2.2	1.9	1.35	2	2	1.35	2.25	2.3	2.2	2.1	2.15	2	1.75	1.55	1.75	1.35	1.8	1.85	2	1.65	1.75	1.9	2
		2			1.45	2.05	1.25	2.35	1.65	1.95	2.6	1.9	1.65	1.95	2.4	2.25	1.8	1.55	1.4	1.55	1.95	2.2	1.5	1.35	1.3	1.5	1.6
		3			1.75	1.8	2.25	2.35	2.4	1.95	1.8	2.4	2.1	1.7	2.5	2.1	2.05	1.9	2.85	1.6	2.35	1.6	1.55	1.6	1.8	1.8	1.85
MDS42ΔdnaQΔmutT	QT	1	23		2.85	1.65	2	2.7	2.45	2.15	2.05	1.1	2.3	2.9	2.7	2.45	2.25	2	2	2.45	2.3	2.05	2.5	1.7	1.35	1.9	1.8
		2			3.35	1.85	2.05	2.5	2.05	2.05	2.65	2.35	2	1.95	3.05	2.3	2.3	2.2	2	2.2	2.3	1.6	2.15	1.55	1.5	1.6	1.7
		3			1.7	1.8	1.8	2	2.75	2	2.05	2.8	2.85	2.05	2.35	2.2	1.9	1.55	2.1	2.3	2	1.85	1.5	2.15	1.45	1.65	1.3
[truncated: 24 more columns]
