# Supplementary material for: Quantitative analysis of relationship between mutation rate and speed of adaptation under antibiotic exposure in Escherichia coli
Source: PLoS Genet. 2025 Mar 28;21(3):e1011627. doi: 10.1371/journal.pgen.1011627 (PMC11975134; doi:10.1371/journal.pgen.1011627)
Supplement: S4 Table — (XLSX) [file pgen.1011627.s005.xlsx]

## Sheet: S4. Ancestry common mutations
Table S4. Ancestory common mutations which were ommited from the detected mutations in this study
Position	Mutation	Annotation	Gene	Description
162220	+51 bp	intergenic (+131/+243)	mrcB → / ← hemL	fused glycosyl transferase and transpeptidase/glutamate‑1‑semialdehyde aminotransferase
2073848	Δ2 bp	intergenic (+106/+161)	lysV → / ← xapR	tRNA‑Lys(UUU)/DNA‑binding transcriptional activator
2073851	Δ1 bp	intergenic (+109/+159)	lysV → / ← xapR	tRNA‑Lys(UUU)/DNA‑binding transcriptional activator
1486241	G→A	intergenic (‑2088/‑492)	thrS ← / → yniD	threonyl‑tRNA synthetase/predicted protein
3245072	Δ82 bp	intergenic (‑91/‑736)	pyrE ← / → yicC	orotate phosphoribosyltransferase/conserved protein
