# Supplementary material for: Quantitative analysis of relationship between mutation rate and speed of adaptation under antibiotic exposure in Escherichia coli
Source: PLoS Genet. 2025 Mar 28;21(3):e1011627. doi: 10.1371/journal.pgen.1011627 (PMC11975134; doi:10.1371/journal.pgen.1011627)
Supplement: S5 Table — (XLSX) [file pgen.1011627.s006.xlsx]

## Sheet: S5. Generations during EE
Table S5. Number of generations during the 9-day experimental evolution
Strain	Abbr.	Number of generations (the header represents "drug"_"replica line")
		CHL_1	CHL_2	CHL_3	CHL_4	TRI_1	TRI_2	TRI_3	TRI_4	AMI_1	AMI_2	AMI_3	AMI_4	CIX_1	CIX_2	CIX_3	CIX_4	CIP_1	CIP_2	CIP_3	CIP_4
MDS42	WT	69.6188	69.4967	70.8501	71.0687	73.1668	73.0954	69.6046	71.4876	78.3998	78.2575	76.6259	73.7473	81.991	76.4903	79.9767	79.5838	78.9227	76.9516	79.071	77.9363
MDS42ΔmutH	H	71.2198	70.6446	70.6821	68.2957	71.6572	71.4354	69.8251	68.2046	77.0934	70.3432	73.7677	77.2602	75.0797	71.5937	77.5792	72.6988	78.6655	78.6732	79.7573	79.3535
MDS42ΔmutL	L	70.6053	72.2295	69.5166	70.2042	66.8797	68.7285	68.755	70.4876	74.1987	72.2849	72.6142	73.5433	75.2125	74.8842	74.8866	78.2096	75.706	75.2245	75.83	75.3667
MDS42ΔmutS	S	72.1034	70.4092	70.3345	70.9187	68.0064	69.5445	68.858	67.0489	78.5111	79.5221	75.3477	78.7553	78.4767	79.1662	74.2249	77.1759	77.2966	79.1722	77.9021	77.0832
MDS42ΔdnaQ	Q	74.304	76.5301	74.0634	76.0068	70.5606	69.7114	70.9225	69.1577	78.9969	79.134	81.0925	79.9914	81.669	76.9056	79.2326	80.1502	77.8375	74.1428	74.652	77.9073
MDS42ΔmutT	T	72.4262	71.458	73.3515	71.9011	68.8975	68.731	70.2468	71.1991	77.1371	76.6701	69.9588	71.5944	77.7623	76.336	80.6115	77.2008	81.9095	78.7169	75.3041	79.741
MDS42ΔmutLΔmutH	LH	70.3528	71.9189	70.8167	70.6482	70.0277	67.6672	70.1529	66.3384	75.27	74.1753	73.3455	75.3471	71.4566	77.7242	75.2438	80.3662	73.2916	70.3229	74.5662	75.4841
MDS42ΔmutSΔmutH	SH	70.6684	72.5279	69.1751	73.3187	67.8906	71.091	70.0047	67.3322	77.0268	78.1714	80.4389	77.013	73.0601	75.9435	74.1912	72.4097	73.5917	73.6701	77.5473	78.7942
MDS42ΔmutLΔdnaQ	LQ	63.7922	64.3488	65.2021	64.7092	63.0343	63.1186	65.1706	62.9201	64.8585	65.3959	65.094	65.8183	62.5802	63.4674	64.2453	62.8022	64.2229	63.3345	64.0156	64.3423
MDS42ΔmutHΔmutT	HT	70.9515	72.4306	72.7119	71.1677	67.7158	71.4052	69.7084	72.5416	71.5169	75.2228	73.8051	72.2734	77.013	79.0405	72.6429	75.9279	73.4968	75.2885	78.6774	78.8885
MDS42ΔmutLΔmutT	LT	69.0786	69.0772	68.2975	66.7544	65.8192	65.6985	68.5133	67.56	72.1887	75.2205	75.8443	72.505	75.4605	74.8701	76.9803	78.8018	77.8153	76.9403	76.9015	73.3386
MDS42ΔmutSΔmutT	ST	69.8599	72.4768	68.9616	71.8246	70.4819	68.7849	68.9984	68.666	75.5958	76.9985	76.8238	81.4517	72.4837	79.4001	78.8469	73.1104	76.4377	78.0309	81.5259	81.2405
MDS42ΔdnaQΔmutT	QT	73.3098	70.928	71.5744	74.2815	71.1525	70.3637	71.4804	74.0679	78.2477	77.8261	78.378	78.4337	79.3484	78.5602	77.1267	78.5122	73.3735	74.416	78.5271	75.5097
