# Supplementary material for: Quantitative analysis of relationship between mutation rate and speed of adaptation under antibiotic exposure in Escherichia coli
Source: PLoS Genet. 2025 Mar 28;21(3):e1011627. doi: 10.1371/journal.pgen.1011627 (PMC11975134; doi:10.1371/journal.pgen.1011627)
Supplement: S6 Table — (XLSX) [file pgen.1011627.s007.xlsx]

## Sheet: S6. Common mutations among anc
Table S6. Number of common mutations among ancestral strains
			No. of common mutations with
Strain	Parent	No. of mutations	H	L	S	Q	T	LH	SH	LQ	HT	LT	ST	QT
H	WT	22						1 (ΔmutH)	1 (ΔmutH)	1	4 (incl. ΔmutH)
L	WT	13						2 (incl. ΔmutL)		2 (incl. ΔmutL)		2 (incl. ΔmutL)
S	WT	23				2		1	10 (incl. ΔmutS)				8 (incl. ΔmutS)
Q	WT	71			2				2	1 (ΔdnaQ)				47 (incl. ΔdnaQ)
T	WT	1									1 (ΔmutT)	1 (ΔmutT)	1 (ΔmutT)	1 (ΔmutT)
LH	L	24	1 (ΔmutH)	2 (incl. ΔmutL)	1				2 (incl. ΔmutH)	7 (incl. ΔmutL)	1 (ΔmutH)	7 (incl. ΔmutL)	1
SH	S	31	1 (ΔmutH)		10 (incl. ΔmutS)	2		2 (incl. ΔmutH)			1 (ΔmutH)		14 (incl. ΔmutS)
LQ	L	1608	1	2 (incl. ΔmutL)		1 (ΔdnaQ)		7 (incl. ΔmutL)				7 (incl. ΔmutL)		1 (ΔdnaQ)
HT	H	52	4 (incl. ΔmutH)				1 (ΔmutT)	1 (ΔmutH)	1 (ΔmutH)			1 (ΔmutT)	1 (ΔmutT)	1 (ΔmutT)
LT	L	66		2 (incl. ΔmutL)			1 (ΔmutT)	7 (incl. ΔmutL)		7 (incl. ΔmutL)	1 (ΔmutT)		1 (ΔmutT)	1 (ΔmutT)
ST	S	65			8 (incl. ΔmutS)		1 (ΔmutT)	1	14 (incl. ΔmutS)		1 (ΔmutT)	1 (ΔmutT)		1 (ΔmutT)
QT	Q	147				47 (incl. ΔdnaQ)	1 (ΔmutT)			1 (ΔdnaQ)	1 (ΔmutT)	1 (ΔmutT)	1 (ΔmutT)
