# Supplementary material for: Quantitative analysis of relationship between mutation rate and speed of adaptation under antibiotic exposure in Escherichia coli
Source: PLoS Genet. 2025 Mar 28;21(3):e1011627. doi: 10.1371/journal.pgen.1011627 (PMC11975134; doi:10.1371/journal.pgen.1011627)
Supplement: S7 Table — (XLSX) [file pgen.1011627.s008.xlsx]

## Sheet: S7. Mutations in evolved genome
Table S7. List of mutations in drug-resistant evolved strains that have been genome resequenced
Category	Position	Mutation	Annotation	Gene	Description	L-CP				Q-CP				T-CP				L-CFIX				Q-CFIX				T-CFIX
						1	2	3	4	1	2	3	4	1	2	3	4	1	2	3	4	1	2	3	4	1	2	3	4
Mutations detected mainly in CP-resistant evolved strains	134430	T→G	K541Q (AAA→CAA)	gcd ←	glucose dehydrogenase										x
	140973	C→T	A356A (GCC→GCT)	yadE →	predicted polysaccharide deacetylase lipoprotein					x
	159139	A→C	E737A (GAG→GCG)	hrpB →	predicted ATP‑dependent helicase												x
	179591	G→A	intergenic (+131/‑127)	rpsB → / → tsf	30S ribosomal subunit protein S2/protein chain elongation factor EF‑Ts						x
	212562	(A)5→4	intergenic (+293/‑70)	gmhB → / → rrsH	D,D‑heptose 1,7‑bisphosphate phosphatase/16S ribosomal RNA (rrsH)					x
	234210	T→G	E153A (GAG→GCG)	yafK ←	conserved protein										x
	252238	T→G	K400T (AAA→ACA)	betA ←	choline dehydrogenase, a flavoprotein										x
	367753	C→A	R375S (CGT→AGT)	lon →	DNA‑binding ATP‑dependent protease La								x
	389144	G→T	N1001K (AAC→AAA)	acrB ←	multidrug efflux system protein					x
	389367	A→T	F927Y (TTC→TAC)	acrB ←	multidrug efflux system protein								x
	390247	A→C	W634G (TGG→GGG)	acrB ←	multidrug efflux system protein											x
	391101	A→G	I349T (ATC→ACC)	acrB ←	multidrug efflux system protein				x
	391141	A→C	S336A (TCT→GCT)	acrB ←	multidrug efflux system protein									x
	391726	C→A	G141C (GGC→TGC)	acrB ←	multidrug efflux system protein						x
	392046	T→G	Q34P (CAA→CCA)	acrB ←	multidrug efflux system protein												x
	393474	T→C	intergenic (‑112/‑30)	acrA ← / → acrR	multidrug efflux system/DNA‑binding transcriptional regulator		x		x
	393517	C→A	T5N (ACC→AAC)	acrR →	DNA‑binding transcriptional regulator								x
	393525	G→T	E8* (GAA→TAA)	acrR →	DNA‑binding transcriptional regulator					x
	393729	G→T	E76* (GAG→TAG)	acrR →	DNA‑binding transcriptional regulator							x										x
	393760	T→C	L86P (CTC→CCC)	acrR →	DNA‑binding transcriptional regulator	x		x
	393807	A→C	T102P (ACA→CCA)	acrR →	DNA‑binding transcriptional regulator									x
	393834	G→T	E111* (GAG→TAG)	acrR →	DNA‑binding transcriptional regulator						x
	394102	A→C	E200A (GAG→GCG)	acrR →	DNA‑binding transcriptional regulator										x
	398173	T→G	E128A (GAA→GCA)	priC ←	primosomal replication protein N''									x
	411160	A→C	intergenic (‑179/+59)	ybaL ← / ← fsr	predicted transporter with NAD(P)‑binding Rossmann‑fold domain/predicted fosmidomycin efflux system										x
	470254	T→A	A34A (GCA→GCT)	nfrA ←	bacteriophage N4 receptor, outer membrane subunit					x
	538526	A→C	Y61D (TAC→GAC)	rlpA ←	minor lipoprotein												x
	563227	A→T	intergenic (‑15/+10)	lnt ← / ← ybeX	apolipoprotein N‑acyltransferase/predicteed ion transport								x
	626098	T→G	S118A (TCC→GCC)	sucC →	succinyl‑CoA synthetase, beta subunit												x
	715378	T→G	intergenic (‑48/‑26)	ybiP ← / → yliL	predicted hydrolase, inner membrane/predicted protein							x										x
	746349	T→G	intergenic (‑228/‑57)	ybjG ← / → cmr	undecaprenyl pyrophosphate phosphatase/multidrug efflux system protein									x	x	x	x
	746368	A→G	intergenic (‑247/‑38)	ybjG ← / → cmr	undecaprenyl pyrophosphate phosphatase/multidrug efflux system protein		x
	824120	C→T	L63L (CTG→TTG)	cmk →	cytidylate kinase				x
	849339	Δ1 bp	coding (377/1089 nt)	ompF ←	outer membrane porin 1a				x
	878452	A→C	K2T (AAG→ACG)	rmf →	ribosome modulation factor					x
	925864	T→G	Y40S (TAT→TCT)	rarA ←	predicted hydrolase									x
	944941	T→G	E63A (GAA→GCA)	csgF ←	predicted transport protein										x
	987415	T→C	R94R (CGT→CGC)	holB →	DNA polymerase III, delta prime subunit	x		x
	996567	A→C	K18T (AAA→ACA)	ycfP →	conserved protein										x
	1028634	A→C	intergenic (+889/‑259)	icd → / → ymgH	e14 prophage; isocitrate dehydrogenase, specific for NADP+/predicted protein											x
	1028774	G→A	intergenic (+1029/‑119)	icd → / → ymgH	e14 prophage; isocitrate dehydrogenase, specific for NADP+/predicted protein		x
	1032408	C→T	intergenic (+12/+91)	ycgJ → / ← ycgK	predicted protein/predicted protein	x		x
	1106884	T→C	Y492H (TAC→CAC)	oppA →	oligopeptide transporter subunit	x		x
	1172842	#NAME?	coding (535/669 nt)	pspA →	regulatory protein for phage‑shock‑protein operon	x
	1260242	T→A	S142C (AGC→TGC)	adhP ←	alcohol dehydrogenase, 1‑propanol preferring						x
	1325924	A→C	intergenic (‑189/‑23)	marC ← / → marR	predicted transporter/DNA‑binding transcriptional repressor									x
	1325927	Δ20 bp	intergenic (‑192/‑1)	marC ← / → marR	predicted transporter/DNA‑binding transcriptional repressor				x
	1326042	T→G	Y32* (TAT→TAG)	marR →	DNA‑binding transcriptional repressor												x
	1326125	T→G	L60R (CTG→CGG)	marR →	DNA‑binding transcriptional repressor										x
	1326167	T→C	M74T (ATG→ACG)	marR →	DNA‑binding transcriptional repressor		x
	1386102	T→G	intergenic (‑211/‑32)	ydgJ ← / → blr	predicted oxidoreductase/beta‑lactam resistance membrane protein										x
	1389231	C→T	P244S (CCT→TCT)	rsxC →	fused predicted 4Fe‑4S ferredoxin‑type protein					x
	1407025	A→C	F64C (TTT→TGT)	ydhF ←	predicted oxidoreductase										x
	1435904	A→C	L53V (TTG→GTG)	ydhY ←	predicted 4Fe‑4S ferridoxin‑type protein											x
	1458284	A→C	D372A (GAT→GCT)	ydiF →	fused predicted acetyl‑CoA:acetoacetyl‑CoA transferase: alpha subunit/beta subunit										x
	1501479	T→G	E440A (GAA→GCA)	chbC ←	N,N'‑diacetylchitobiose‑specific enzyme IIC component of PTS											x
	1553429	A→C	I488L (ATT→CTT)	yeaI →	predicted diguanylate cyclase												x
	1559508	(T)8→7	intergenic (‑107/+41)	yeaQ ← / ← yoaG	conserved inner membrane protein/predicted protein		x		x
	1760022	(G)7→8	intergenic (‑79/‑42)	yohL ← / → yohM	conserved protein/membrane protein conferring nickel and cobalt resistance	x		x
	1772265	A→C	intergenic (+1785/‑2161)	metG → / → yehI	methionyl‑tRNA synthetase/conserved protein												x
	1831000	A→C	V161V (GTT→GTG)	yeiM ←	predicted nucleoside transporter											x
	1842243	A→C	I90L (ATA→CTA)	yeiR →	predicted enzyme												x
	1857637	T→G	D153A (GAT→GCT)	yejK ←	nucleotide associated protein											x
	1908119	A→C	Y557D (TAC→GAC)	gyrA ←	DNA gyrase (type II topoisomerase), subunit A										x
	1909466	T→G	N108H (AAC→CAC)	gyrA ←	DNA gyrase (type II topoisomerase), subunit A												x
	1909664	T→G	K42Q (AAG→CAG)	gyrA ←	DNA gyrase (type II topoisomerase), subunit A											x
	1928231	C→T	Q17* (CAG→TAG)	ypaA →	predicted protein								x
	2007878	A→C	L114R (CTG→CGG)	pdxB ←	erythronate‑4‑phosphate dehydrogenase												x
	2038902	T→G	V108G (GTT→GGT)	dsdX →	predicted transporter											x
	2039154	T→G	I192S (ATC→AGC)	dsdX →	predicted transporter							x
	2049337	A→C	Y189D (TAT→GAT)	yfdE ←	predicted CoA‑transferase, NAD(P)‑binding											x
	2063128	A→G	D697D (GAT→GAC)	ypdD ←	fused predicted PTS enzymes Hpr component/enzyme I component/enzyme IIA component						x
	2127072	G→T	V604F (GTT→TTT)	tktB →	transketolase 2, thiamin‑binding					x
	2134861	T→A	L547Q (CTG→CAG)	acrD →	aminoglycoside/multidrug efflux system							x										x
	2159912	T→A	C118S (TGC→AGC)	focB →	predicted formate transporter							x
	2164675	C→A	V371V (GTG→GTT)	uraA ←	uracil transporter					x
	2192405	T→G	K183T (AAA→ACA)	pbpC ←	fused transglycosylase/transpeptidase												x
	2225259	(CTG)2→1	coding (3112‑3114/3282 nt)	yphG ←	conserved protein				x
	2239993	T→G	E393A (GAA→GCA)	purL ←	phosphoribosylformyl‑glycineamide synthetase											x
	2276706	C→A	noncoding (79/1542 nt)	rrsG ←	16S ribosomal RNA (rrnG)						x
	2346694	T→G	S423R (AGT→CGT)	hypF ←	carbamoyl phosphate phosphatase and maturation protein for [NiFe] hydrogenases									x
	2399257	T→G	N460H (AAT→CAT)	cysI ←	sulfite reductase, beta subunit, NAD(P)‑binding										x
	2494777	C→T	intergenic (‑118/+169)	kduI ← / ← yqeF	predicted 5‑keto 4‑deoxyuronate isomerase/predicted acyltransferase					x
	2580463	T→C	intergenic (‑114/+171)	epd ← / ← yggC	D‑erythrose 4‑phosphate dehydrogenase/conserved protein with nucleoside triphosphate hydrolase domain								x
	2632982	T→G	V166V (GTT→GTG)	metC →	cystathionine beta‑lyase, PLP‑dependent										x
	2779225	#NAME?	intergenic (‑75/+79)	mtr ← / ← deaD	tryptophan transporter of high affinity/ATP‑dependent RNA helicase								x
	2796848	T→G	T186P (ACT→CCT)	glmM ←	phosphoglucosamine mutase												x
	2805941	A→C	F43C (TTC→TGC)	yhbE ←	conserved inner membrane protein												x
	2876703	T→G	L415L (CTT→CTG)	panF →	pantothenate:sodium symporter										x
	2913690	A→C	N101K (AAT→AAG)	rplF ←	50S ribosomal subunit protein L6												x
	2919950	T→G	K63N (AAA→AAC)	rplD ←	50S ribosomal subunit protein L4										x		x
	2919951	T→G	K63T (AAA→ACA)	rplD ←	50S ribosomal subunit protein L4											x
	2990991	A→T	N561Y (AAC→TAC)	yhgF →	predicted transcriptional accessory protein							x
	3014952	T→G	I338M (ATT→ATG)	glpD →	sn‑glycerol‑3‑phosphate dehydrogenase, aerobic, FAD/NAD(P)‑binding												x
	3071669	A→C	L88R (CTG→CGG)	yhiI ←	predicted HlyD family secretion protein												x
	3095737	G→A	intergenic (‑90/‑165)	hdeA ← / → hdeD	stress response protein acid‑resistance protein/acid‑resistance membrane protein							x
	3112157	T→G	L303L (CTT→CTG)	yhjC →	predicted DNA‑binding transcriptional regulator										x
	3116422	A→C	L284* (TTA→TGA)	yhjG ←	predicted outer membrane biogenesis protein									x
	3124779	A→C	L1101* (TTA→TGA)	bcsC ←	cellulose synthase subunit												x
	3129708	T→G	I603L (ATC→CTC)	bcsB ←	regulator of cellulose synthase, cyclic di‑GMP binding							x
	3206220	G→T	G114G (GGG→GGT)	yibL →	conserved protein								x
	3287055	A→C	V188G (GTT→GGT)	yidJ ←	predicted sulfatase/phosphatase												x
	3318665	T→A	R241R (CGT→CGA)	tnaA →	tryptophanase/L‑cysteine desulfhydrase, PLP‑dependent					x
	3346143	A→C	F149C (TTC→TGC)	atpD ←	F1 sector of membrane‑bound ATP synthase, beta subunit												x
	3351264	T→G	M1M (ATG→CTG) †	atpB ←	F0 sector of membrane‑bound ATP synthase, subunit a										x
	3507923	A→C	intergenic (+272/‑581)	yiiD → / → yiiE	predicted acetyltransferase/predicted transcriptional regulator									x			x											x
	3528298	T→G	M177R (ATG→AGG)	rhaR →	DNA‑binding transcriptional activator, L‑rhamnose‑binding												x
	3555366	A→T	W220R (TGG→AGG)	priA ←	primosome factor n'								x
	3560824	(A)6→7	coding (1777/2433 nt)	metL →	fused aspartokinase II/homoserine dehydrogenase II		x
	3592123	A→C	S121A (TCC→GCC)	trmA ←	tRNA (uracil‑5‑)‑methyltransferase											x
	3654872	A→C	E611A (GAA→GCA)	metH →	homocysteine‑N5‑methyltetrahydrofolate transmethylase, B12‑dependent											x
	3656030	Δ1 bp	coding (2990/3684 nt)	metH →	homocysteine‑N5‑methyltetrahydrofolate transmethylase, B12‑dependent						x
	3699935	A→C	N22T (AAT→ACT)	yjbR →	conserved protein										x
	3702907	A→C	Y60D (TAC→GAC)	uvrA ←	ATPase and DNA damage recognition protein of nucleotide excision repair excinuclease UvrABC												x
	3707042	G→A	G121S (GGT→AGT)	soxR →	DNA‑binding transcriptional dual regulator, Fe‑S center for redox‑sensing							x
	3707043	G→A	G121D (GGT→GAT)	soxR →	DNA‑binding transcriptional dual regulator, Fe‑S center for redox‑sensing						x
	3707090	G→T	D137Y (GAC→TAC)	soxR →	DNA‑binding transcriptional dual regulator, Fe‑S center for redox‑sensing					x			x
	3707091	A→C	D137A (GAC→GCC)	soxR →	DNA‑binding transcriptional dual regulator, Fe‑S center for redox‑sensing											x
	3707102	G→T	E141* (GAA→TAA)	soxR →	DNA‑binding transcriptional dual regulator, Fe‑S center for redox‑sensing	x		x
	3716933	A→C	intergenic (‑349/‑44)	acs ← / → nrfA	bifunctional acetyl‑CoA synthetase/nitrite reductase, formate‑dependent, cytochrome									x
	3738118	T→G	I152L (ATC→CTC)	alsC ←	D‑allose transporter subunit						x
	3742194	A→G	intergenic (‑101/‑258)	rpiR ← / → rpiB	DNA‑binding transcriptional repressor/ribose 5‑phosphate isomerase B/allose 6‑phosphate isomerase					x
	3843873	A→C	D166A (GAT→GCT)	aidB →	isovaleryl CoA dehydrogenase											x
	3876442	G→C	A1077P (GCC→CCC)	ytfN →	conserved protein					x
	3940873	(G)8→9	noncoding (72/87 nt)	leuQ ←	tRNA‑Leu		x
	3969132	A→C	L241R (CTG→CGG)	rob ←	DNA‑binding transcriptional activator									x
	3969261	T→G	Y198S (TAT→TCT)	rob ←	DNA‑binding transcriptional activator										x
Mutations detected mainly in CFIX-resistant evolved strains	13952	A→C	K597T (AAA→ACA)	dnaK →	chaperone Hsp70, co‑chaperone with DnaJ																						x
	51930	T→G	K2T (AAA→ACA)	imp ←	exported protein required for envelope biosynthesis and integrity																								x
	51998	A→C	intergenic (‑64/‑191)	imp ← / → djlA	exported protein required for envelope biosynthesis and integrity/DnaJ‑like protein, membrane anchored																				x
	52099	T→C	intergenic (‑165/‑90)	imp ← / → djlA	exported protein required for envelope biosynthesis and integrity/DnaJ‑like protein, membrane anchored													x	x	x	x
	87228	A→T	T331S (ACC→TCC)	ftsI →	transpeptidase																	x
	87344	A→C	L369F (TTA→TTC)	ftsI →	transpeptidase																						x
	87475	C→T	A413V (GCC→GTC)	ftsI →	transpeptidase													x	x	x	x
	87652	A→C	E472A (GAA→GCA)	ftsI →	transpeptidase																							x
	87672	G→T	G479C (GGC→TGC)	ftsI →	transpeptidase																			x
	87736	A→C	K500T (AAG→ACG)	ftsI →	transpeptidase																						x
	87831	A→C	I532L (ATC→CTC)	ftsI →	transpeptidase																								x
	126181	A→T	intergenic (‑96/‑259)	yacH ← / → acnB	predicted protein/bifunctional aconitate hydratase 2/2‑methylisocitrate dehydratase																		x
	153949	A→C	M1M (ATT→ATG) †	pcnB ←	poly(A) polymerase I																								x
	199508	T→G	D323E (GAT→GAG)	ldcC →	lysine decarboxylase 2, constitutive																							x
	212600	A→G	intergenic (+331/‑32)	gmhB → / → rrsH	D,D‑heptose 1,7‑bisphosphate phosphatase/16S ribosomal RNA (rrsH)																			x
	306211	(G)10→9	intergenic (‑141/+193)	frmR ← / ← hemB	regulator protein that represses frmRAB operon/porphobilinogen synthase													x
	334170	C→T	S97S (AGC→AGT)	tgt →	tRNA‑guanine transglycosylase														x
	337796	T→G	I183M (ATT→ATG)	secF →	SecYEG protein translocase auxillary subunit																							x
	353562	A→C	F283C (TTC→TGC)	yajR ←	predicted transporter																								x
	357004	T→C	I461V (ATC→GTC)	cyoB ←	cytochrome o ubiquinol oxidase subunit I																	x
	358668	Δ1 bp	coding (686/948 nt)	cyoA ←	cytochrome o ubiquinol oxidase subunit II																		x
	389997	C→A	R717L (CGT→CTT)	acrB ←	multidrug efflux system protein																		x
	393457	A→G	intergenic (‑95/‑47)	acrA ← / → acrR	multidrug efflux system/DNA‑binding transcriptional regulator														x
	505848	C→T	R51W (CGG→TGG)	ybdD →	conserved protein																				x
	528796	T→C	H230R (CAT→CGT)	dcuC ←	anaerobic C4‑dicarboxylate transport															x
	591871	A→C	I307M (ATT→ATG)	speF ←	ornithine decarboxylase isozyme, inducible																						x
	626034	T→G	I96M (ATT→ATG)	sucC →	succinyl‑CoA synthetase, beta subunit																						x
	643435	A→C	intergenic (+73/‑63)	lysT → / → valT	tRNA‑Lys/tRNA‑Val																						x
	643994	A→T	intergenic (+39/‑108)	lysY → / → lysZ	tRNA‑Lys/tRNA‑Lys																		x
	700175	A→C	intergenic (+6/+223)	ybiC → / ← ybiJ	predicted dehydrogenase/predicted protein																								x
	711795	A→G	intergenic (‑151/+148)	dps ← / ← rhtA	Fe‑binding and storage protein/threonine and homoserine efflux system																		x
	720185	T→G	F497C (TTC→TGC)	ybiT →	fused predicted transporter subunits																								x
	722239	G→C	P175A (CCC→GCC)	ybiV ←	predicted hydrolase																		x
	739090	G→A	L341L (TTG→TTA)	yliF →	predicted diguanylate cyclase																		x
	814937	C→T	V451I (GTT→ATT)	pflB ←	pyruvate formate lyase I																x
	834001	G→A	P139P (CCG→CCA)	kdsB →	3‑deoxy‑manno‑octulosonate cytidylyltransferase																x
	856228	A→C	F184V (TTT→GTT)	ssuB ←	alkanesulfonate transporter subunit																								x
	880596	A→T	V146E (GTG→GAG)	ycbZ ←	predicted peptidase																			x
	956421	A→G	intergenic (+2550/‑121)	mdoG → / → yceK	glucan biosynthesis protein, periplasmic/predicted lipoprotein																		x
	964445	T→G	R2R (CGA→CGC)	dinI ←	DNA damage‑inducible protein I																						x
	1023707	G→T	L99L (CTC→CTA)	hflD ←	predicted lysogenization regulator																		x
	1045854	A→C	F549C (TTT→TGT)	cvrA ←	predicted cation/proton antiporter																								x
	1051344	G→A	T487T (ACC→ACT)	treA ←	periplasmic trehalase																				x
	1097927	C→T	intergenic (+134/+10)	galU → / ← hns	glucose‑1‑phosphate uridylyltransferase/global DNA‑binding transcriptional dual regulator H‑NS																				x
	1115794	T→G	N159K (AAT→AAG)	tonB →	membrane spanning protein in TonB‑ExbB‑ExbD complex																						x
	1132931	#NAME?	coding (411/759 nt)	yciK ←	predicted oxoacyl‑(acyl carrier protein) reductase, EmrKY‑TolC system																				x
	1159071	T→G	Y210S (TAT→TCT)	sapB ←	predicted antimicrobial peptide transporter subunit																						x
	1167597	A→C	E209A (GAA→GCA)	puuC →	gamma‑Glu‑gamma‑aminobutyraldehyde dehydrogenase, NAD(P)H‑dependent																								x
	1199105	G→A	T1142T (ACG→ACA)	hrpA →	ATP‑dependent helicase																x
	1207185	T→C	E150G (GAA→GGA)	ydcI ←	predicted DNA‑binding transcriptional regulator																	x
	1214789	A→G	intergenic (+72/‑230)	tehB → / → ydcL	predicted S‑adenosyl‑L‑methionine‑dependent methyltransferase/predicted lipoprotein																				x
	1233176	A→C	K118T (AAA→ACA)	yncC →	predicted DNA‑binding transcriptional regulator																						x
	1245841	T→G	K1193Q (AAA→CAA)	narZ ←	nitrate reductase 2 (NRZ), alpha subunit																								x
	1266562	T→C	N59S (AAC→AGC)	ddpC ←	D‑Ala‑D‑Ala transporter subunit																x
	1370890	C→T	G244G (GGC→GGT)	manA →	mannose‑6‑phosphate isomerase																				x
	1379255	G→A	F123F (TTC→TTT)	hdhA ←	7alpha‑hydroxysteroid dehydrogenase, NAD‑dependent																			x
	1382253	A→C	K439T (AAA→ACA)	malX →	fused maltose and glucose‑specific PTS enzyme IIBC components																						x
	1387334	(T)6→7	intergenic (+61/‑16)	ydgK → / → rsxA	conserved inner membrane protein/predicted inner membrane subunit																				x
	1479373	T→A	E52V (GAG→GTG)	pheT ←	phenylalanine tRNA synthetase, beta subunit																			x
	1493776	T→C	L420L (CTT→CTC)	ydjN →	predicted transporter																				x
	1557893	A→C	Q11H (CAA→CAC)	yeaP →	predicted diguanylate cyclase																							x
	1575201	A→C	Q84P (CAG→CCG)	pabB →	aminodeoxychorismate synthase, subunit I																							x
	1588312	G→A	intergenic (‑575/+95)	yobF ← / ← yebO	predicted protein/predicted protein																	x
	1644703	A→C	F98V (TTT→GTT)	otsA ←	trehalose‑6‑phosphate synthase																							x
	1659105	(A)6→7	intergenic (‑364/‑95)	uvrY ← / → yecF	DNA‑binding response regulator in two‑component regulatory system with BarA/predicted protein																			x
	1662145	A→C	intergenic (+117/‑181)	yodD → / → yedP	predicted protein/conserved protein																								x
	1687153	A→G	T1810A (ACA→GCA)	yeeJ →	adhesin																				x
	1699430	A→G	Y237H (TAC→CAC)	erfK ←	conserved protein with NAD(P)‑binding Rossmann‑fold domain																			x
	1713539	T→C	F274L (TTC→CTC)	hisG →	ATP phosphoribosyltransferase													x
	1720910	A→T	intergenic (‑81/+65)	cld ← / ← ugd	regulator of length of O‑antigen component of lipopolysaccharide chains/UDP‑glucose 6‑dehydrogenase																			x
	1723682	T→C	T39A (ACG→GCG)	gnd ←	gluconate‑6‑phosphate dehydrogenase, decarboxylating														x
	1745858	A→C	Q422H (CAA→CAC)	mdtC →	multidrug efflux system, subunit C																								x
	1769826	T→A	A460A (GCT→GCA)	metG →	methionyl‑tRNA synthetase																			x
	1777870	A→C	N1149H (AAC→CAC)	yehI →	conserved protein																								x
	1806626	T→C	G212G (GGT→GGC)	cdd →	cytidine/deoxycytidine deaminase																	x
	1847576	A→G	T356A (ACC→GCC)	yejA →	predicted oligopeptide transporter subunit																			x
	1941280	A→C	K2N (AAA→AAC)	arnT →	4‑amino‑4‑deoxy‑L‑arabinose transferase																								x
	1954137	A→G	E353G (GAA→GGA)	elaD →	predicted enzyme																			x
	1956178	Δ1 bp	intergenic (‑89/‑49)	yfbK ← / → yfbL	conserved protein/predicted peptidase																	x
	1958314	C→T	Q160Q (CAG→CAA)	yfbN ←	predicted protein																			x
	1981162	C→T	L186L (CTG→CTA)	yfbS ←	predicted transporter																		x
	2078052	G→A	G170D (GGC→GAC)	yfeN →	conserved outer membrane protein														x	x	x
	2087371	A→G	T297A (ACT→GCT)	ptsI →	PEP‑protein phosphotransferase of PTS system																x
	2090522	T→G	G119G (GGT→GGG)	yfeS →	conserved protein																								x
	2134543	C→T	A441V (GCA→GTA)	acrD →	aminoglycoside/multidrug efflux system													x
	2317650	C→T	intergenic (+41/‑17)	proW → / → proX	glycine betaine transporter subunit/glycine betaine transporter subunit													x
	2416103	A→C	intergenic (‑150/‑143)	ygcF ← / → ygcG	conserved protein/predicted protein																							x
	2416332	T→G	V29V (GTT→GTG)	ygcG →	predicted protein																							x
	2421667	T→G	N70H (AAT→CAT)	chpR ←	antitoxin of the ChpA‑ChpR toxin‑antitoxin system																							x
	2618016	G→A	Y252Y (TAC→TAT)	gss ←	fused glutathionylspermidine amidase/glutathionylspermidine synthetase																			x
	2662157	A→G	V176A (GTG→GCG)	zupT ←	predicted dioxygenase														x	x	x
	2687713	A→T	D445V (GAT→GTT)	rpoD →	RNA polymerase, sigma 70 (sigma D) factor																				x
	2721299	C→T	A65V (GCG→GTG)	yqjA →	conserved inner membrane protein																				x
	2760379	A→C	intergenic (+21/‑380)	agaI → / → yraH	galactosamine‑6‑phosphate isomerase/predicted fimbrial‑like adhesin protein																								x
	2790714	A→T	I49N (ATC→AAC)	nusA ←	transcription termination/antitermination L factor																		x
	2801927	T→G	D41A (GAC→GCC)	greA ←	transcription elongation factor																						x
	2841484	A→G	intergenic (‑56/+66)	nanA ← / ← nanR	N‑acetylneuraminate lyase/DNA‑binding transcriptional dual regulator																		x
	2878088	A→C	intergenic (+285/‑44)	prmA → / → dusB	methylase for 50S ribosomal subunit protein L11/tRNA‑dihydrouridine synthase B																						x
	2922846	T→C	K137R (AAA→AGA)	tufA ←	protein chain elongation factor EF‑Tu																				x
	2934087	(C)5→6	coding (873/1914 nt)	yheS →	fused predicted transporter subunits															x
	2987793	A→C	M1R (ATG→AGG) †*240G (TGA→GGA)	envZ ←ompR ←	sensory histidine kinase in two‑component regulatory system with OmpRDNA‑binding response regulator in two‑component regulatory system with EnvZ																								x
	2987826	C→T	G229S (GGC→AGC)	ompR ←	DNA‑binding response regulator in two‑component regulatory system with EnvZ													x
	2988015	Δ1 bp	coding (496/720 nt)	ompR ←	DNA‑binding response regulator in two‑component regulatory system with EnvZ																			x
	2988168	G→A	R115C (CGT→TGT)	ompR ←	DNA‑binding response regulator in two‑component regulatory system with EnvZ														x	x	x
	2988176	A→C	L112R (CTG→CGG)	ompR ←	DNA‑binding response regulator in two‑component regulatory system with EnvZ																							x
	2988311	C→T	C67Y (TGC→TAC)	ompR ←	DNA‑binding response regulator in two‑component regulatory system with EnvZ																	x
	2988330	C→A	E61* (GAA→TAA)	ompR ←	DNA‑binding response regulator in two‑component regulatory system with EnvZ																				x
	2988338	A→C	L58* (TTA→TGA)	ompR ←	DNA‑binding response regulator in two‑component regulatory system with EnvZ																						x
	2988338	A→T	L58* (TTA→TAA)	ompR ←	DNA‑binding response regulator in two‑component regulatory system with EnvZ																		x
	3045715	A→T	intergenic (‑138/‑286)	livK ← / → yhhK	leucine transporter subunit/conserved protein																		x
	3048163	T→G	E213A (GAA→GCA)	rpoH ←	RNA polymerase, sigma 32 (sigma H) factor																						x
	3121894	A→T	L154Q (CTG→CAG)	dctA ←	C4‑dicarboxylic acid, orotate and citrate transporter																				x
	3158941	T→G	intergenic (+266/‑15)	yiaG → / → cspA	predicted transcriptional regulator/major cold shock protein																						x
	3211522	A→C	I85M (ATT→ATG)	cysE ←	serine acetyltransferase																								x
	3229316	G→A	T32I (ACA→ATA)	rfaZ ←	lipopolysaccharide core biosynthesis protein																		x
	3244917	T→G	E22A (GAG→GCG)	pyrE ←	orotate phosphoribosyltransferase																								x
	3249904	T→G	L160F (TTA→TTC)	ligB ←	DNA ligase, NAD(+)‑dependent																						x
	3323640	G→A	V187I (GTA→ATA)	yieE →	predicted phosphopantetheinyl transferase																		x
	3328147	C→A	E154* (GAG→TAG)	yieK ←	predicted 6‑phosphogluconolactonase																				x
	3459443	A→C	Y248D (TAT→GAT)	fadB ←	fused 3‑hydroxybutyryl‑CoA epimerase/delta(3)‑cis‑delta(2)‑trans‑enoyl‑CoA isomerase/enoyl‑CoA hydratase/3‑hydroxyacyl‑CoA dehydrogenase																							x
	3463204	A→T	T283S (ACG→TCG)	trkH →	potassium transporter																			x
	3467888	G→A	noncoding (1157/2905 nt)	rrlA →	23S ribosomal RNA (rrlA)																	x
	3486494	T→G	K252Q (AAA→CAA)	glnA ←	glutamine synthetase																						x
	3514800	T→G	E79A (GAA→GCA)	fdoG ←	formate dehydrogenase‑O, large subunit																						x
	3519888	C→T	G84D (GGC→GAC)	frvX ←	predicted endo‑1,4‑beta‑glucanase															x
	3544866	G→T	intergenic (‑74/+61)	glpX ← / ← glpK	fructose 1,6‑bisphosphatase II/glycerol kinase																				x
	3561653	A→C	intergenic (+173/‑176)	metL → / → metF	fused aspartokinase II/homoserine dehydrogenase II/5,10‑methylenetetrahydrofolate reductase																						x
	3610900	A→C	Q148P (CAG→CCG)	rpoB →	RNA polymerase, beta subunit																							x
	3611604	A→C	S383R (AGC→CGC)	rpoB →	RNA polymerase, beta subunit																		x
	3614687	A→C	E42A (GAA→GCA)	rpoC →	RNA polymerase, beta prime subunit																								x
	3614768	A→C	E69A (GAG→GCG)	rpoC →	RNA polymerase, beta prime subunit																								x
	3637349	A→G	intergenic (‑604/‑11)	purH ← / → rrsE	fused IMP cyclohydrolase/phosphoribosylaminoimidazolecarboxamide formyltransferase/16S ribosomal RNA (rrnE)													x
	3664952	G→A	intergenic (+332/‑167)	pgi → / → yjbE	glucosephosphate isomerase/predicted protein																			x
	3669614	G→A	C26Y (TGC→TAC)	yjbA →	predicted phosphate starvation inducible protein																		x
	3721460	T→C	S246P (TCC→CCC)	nrfE →	heme lyase (NrfEFG) for insertion of heme into c552, subunit NrfE														x
	3780106	A→G	L220P (CTG→CCG)	dcuS ←	sensory histidine kinase in two‑component regulatory system with DcuR, regulator of anaerobic fumarate respiration													x
	3808072	C→T	intergenic (‑26/+37)	ampC ← / ← frdD	beta‑lactamase/D‑alanine carboxypeptidase/fumarate reductase (anaerobic), membrane anchor subunit																x
	3808083	C→G	intergenic (‑37/+26)	ampC ← / ← frdD	beta‑lactamase/D‑alanine carboxypeptidase/fumarate reductase (anaerobic), membrane anchor subunit																	x
	3808083	C→T	intergenic (‑37/+26)	ampC ← / ← frdD	beta‑lactamase/D‑alanine carboxypeptidase/fumarate reductase (anaerobic), membrane anchor subunit														x
	3808086	G→A	intergenic (‑40/+23)	ampC ← / ← frdD	beta‑lactamase/D‑alanine carboxypeptidase/fumarate reductase (anaerobic), membrane anchor subunit													x
	3808087	C→T	intergenic (‑41/+22)	ampC ← / ← frdD	beta‑lactamase/D‑alanine carboxypeptidase/fumarate reductase (anaerobic), membrane anchor subunit															x
	3808116	G→A	T118I (ACA→ATA)	frdD ←	fumarate reductase (anaerobic), membrane anchor subunit																			x
	3874343	A→C	K377T (AAA→ACA)	ytfN →	conserved protein																							x
Mutations common to nearly all of the eight resequenced evolved genomes of ΔmutL All of these 13 mutations are also common in the L-ancester genome (Table S1).	517131	T→C	H118R (CAC→CGC)	rnk ←	regulator of nucleoside diphosphate kinase	x	x	x	x									x	x	x	x
	1045878	G→A	P541L (CCG→CTG)	cvrA ←	predicted cation/proton antiporter	x	x	x	x									x	x	x	x
	1570088	A→G	intergenic (‑196/+9)	fadD ← / ← yeaY	acyl‑CoA synthetase/predicted lipoprotein	x	x	x	x									x	x	x	x
	1718095	A→G	N148S (AAC→AGC)	hisA →	N‑(5'‑phospho‑L‑ribosyl‑formimino)‑5‑amino‑1‑ (5'‑phosphoribosyl)‑4‑imidazolecarboxamide isomerase	x	x	x	x									x	x	x	x
	1816804	T→C	D104G (GAC→GGC)	yeiB ←	conserved inner membrane protein	x	x	x	x									x	x	x	x
	2161865	G→A	E49K (GAA→AAA)	yfgC →	predicted peptidase	x	x	x	x									x	x	x	x
	2556824	C→T	V168M (GTG→ATG)	gcvT ←	aminomethyltransferase, tetrahydrofolate‑dependent, subunit (T protein) of glycine cleavage complex	x	x	x	x									x	x	x	x
	2791557	(G)5→4	noncoding (66/77 nt)	metY ←	tRNA‑Met	x	x	x	x									x	x	x	x
	2870533	T→C	T218A (ACG→GCG)	yhdA ←	conserved inner membrane protein	x	x	x	x									x	x	x	x
	3001466	A→G	R177R (CGT→CGC)	malQ ←	4‑alpha‑glucanotransferase (amylomaltase)	x	x	x	x									x	x	x	x
	3003396	G→A	A335V (GCC→GTC)	malP ←	maltodextrin phosphorylase	x	x	x	x									x	x	x	x
	3351466	G→A	A63V (GCG→GTG)	atpI ←	ATP synthase, membrane‑bound accesory subunit	x	x	x	x									x	x	x	x
	3826515	1846 bp→85 bp	coding (2‑1847/1848 nt)	mutL →	methyl‑directed mismatch repair protein	x	x	x	x									x	x	x
Mutations common to all of the eight resequenced evolved genomes of ΔdnaQ All of these 69 mutations are also common in the Q-ancester genome (Table S1).	164140	C→A	A58D (GCC→GAC)	clcA →	chloride channel, voltage‑gated					x	x	x	x									x	x	x	x
	224930	730 bp→85 bp	coding (2‑731/732 nt)	dnaQ →	DNA polymerase III epsilon subunit					x	x	x	x									x	x	x	x
	261785	Δ1 bp	coding (317/606 nt)	yahD →	predicted transcriptional regulator with ankyrin domain					x	x	x	x									x	x	x	x
	330636	(T)6→5	coding (379/1818 nt)	malZ →	maltodextrin glucosidase					x	x	x	x									x	x	x	x
	401653	T→C	Y607H (TAC→CAC)	dnaX →	DNA polymerase III/DNA elongation factor III, tau and gamma subunits					x	x	x	x									x	x	x	x
	436581	A→G	L139L (TTA→TTG)	hyi →	hydroxypyruvate isomerase					x	x	x	x									x	x	x	x
	437313	T→C	D91D (GAT→GAC)	glxR →	tartronate semialdehyde reductase, NADH‑dependent					x	x	x	x									x	x	x	x
	532475	A→G	S5G (AGT→GGT)	tatE →	tatABCE protein translocation system subunit					x	x	x	x									x	x	x	x
	582389	Δ1 bp	coding (269/327 nt)	ybfN →	predicted lipoprotein					x	x	x	x									x	x	x	x
	696395	A→T	N198I (AAT→ATT)	dinG →	ATP‑dependent DNA helicase					x	x	x	x									x	x	x	x
	701059	G→A	A44V (GCC→GTC)	ybiI ←	conserved protein					x	x	x	x									x	x	x	x
	738385	G→T	Q106H (CAG→CAT)	yliF →	predicted diguanylate cyclase					x	x	x	x									x	x	x	x
	810274	C→A	P105T (CCC→ACC)	ycaM →	predicted transporter					x	x	x	x									x	x	x	x
	881002	G→A	L11L (CTG→TTG)	ycbZ ←	predicted peptidase					x	x	x	x									x	x	x	x
	938053	C→T	P154L (CCA→CTA)	ycdB →	conserved protein					x	x	x	x									x	x	x	x
	1027925	C→T	intergenic (+180/‑968)	icd → / → ymgH	e14 prophage; isocitrate dehydrogenase, specific for NADP+/predicted protein					x	x	x	x									x	x	x	x
	1049997	G→A	intergenic (‑42/‑159)	ycgR ← / → ymgE	hypothetical protein/predicted inner membrane protein					x	x	x	x									x	x	x	x
	1057481	G→A	D330N (GAC→AAC)	dhaR →	predicted DNA‑binding transcriptional regulator, dihydroxyacetone					x	x	x	x									x	x	x	x
	1061788	(A)6→5	intergenic (‑408/+361)	ycgV ← / ← ychF	predicted adhesin/predicted GTP‑binding protein					x	x	x	x									x	x	x	x
	1131740	G→A	L220L (CTG→CTA)	rluB →	23S rRNA pseudouridylate synthase					x	x	x	x									x	x	x	x
	1203418	A→G	intergenic (+1185/‑46)	aldA → / → cybB	aldehyde dehydrogenase A, NAD‑linked/cytochrome b561					x	x	x	x									x	x	x	x
	1280338	A→G	L564L (CTT→CTC)	pqqL ←	predicted peptidase					x	x	x	x									x	x	x	x
	1290542	(T)5→4	intergenic (‑28/+492)	ydeO ← / ← ydeP	predicted DNA‑binding transcriptional acfivator/predicted oxidoreductase					x	x	x	x									x	x	x	x
	1321008	C→T	V175M (GTG→ATG)	yneI ←	predicted aldehyde dehydrogenase					x	x	x	x									x	x	x	x
	1380751	(T)7→6	coding (13/1029 nt)	malI ←	DNA‑binding transcriptional repressor					x	x	x	x									x	x	x	x
	1393569	(A)5→4	coding (464/636 nt)	nth →	DNA glycosylase and apyrimidinic (AP) lyase					x	x	x	x									x	x	x	x
	1394138	(T)6→7	intergenic (+397/‑214)	nth → / → ydgR	DNA glycosylase and apyrimidinic (AP) lyase/predicted transporter					x	x	x	x									x	x	x	x
	1438615	Δ1 bp	coding (1335/1413 nt)	pykF →	pyruvate kinase I					x	x	x	x									x	x	x	x
	1462873	G→C	G297A (GGC→GCC)	ydiR →	predicted electron transfer flavoprotein, FAD‑binding					x	x	x	x									x	x	x	x
	1469843	T→C	L272L (CTT→CTC)	ydiA →	conserved protein					x	x	x	x									x	x	x	x
	1474181	C→A	W45L (TGG→TTG)	nlpC ←	predicted lipoprotein					x	x	x	x									x	x	x	x
	1488205	G→A	A85T (GCC→ACC)	pfkB →	6‑phosphofructokinase II					x	x	x	x									x	x	x	x
	1544694	C→T	A114V (GCG→GTG)	gapA →	glyceraldehyde‑3‑phosphate dehydrogenase A					x	x	x	x									x	x	x	x
	1614990	C→T	E491K (GAG→AAG)	zwf ←	glucose‑6‑phosphate dehydrogenase					x	x	x	x									x	x	x	x
	1670463	C→T	intergenic (‑164/‑2187)	yedR ← / → hchA	predicted inner membrane protein/Hsp31 molecular chaperone					x	x	x	x									x	x	x	x
	1720688	A→G	Y48H (TAT→CAT)	cld ←	regulator of length of O‑antigen component of lipopolysaccharide chains					x	x	x	x									x	x	x	x
	1782118	C→A	V759V (GTC→GTA) S2Y (TCT→TAT)	yehM →yehP →	predicted proteinconserved protein					x	x	x	x									x	x	x	x
	1807632	(T)6→5	coding (608/720 nt)	sanA →	predicted protein					x	x	x	x									x	x	x	x
	1842277	T→G	I101S (ATC→AGC)	yeiR →	predicted enzyme					x	x	x	x									x	x	x	x
	2075000	G→A	intergenic (‑106/+146)	xapR ← / ← xapB	DNA‑binding transcriptional activator/xanthosine transporter					x	x	x	x									x	x	x	x
	2116249	G→A	A377V (GCG→GTG)	eutE ←	predicted aldehyde dehydrogenase, ethanolamine utilization protein					x	x	x	x									x	x	x	x
	2239935	C→A	M412I (ATG→ATT)	purL ←	phosphoribosylformyl‑glycineamide synthetase					x	x	x	x									x	x	x	x
	2243870	C→A	R103L (CGA→CTA)	yfhB ←	conserved protein					x	x	x	x									x	x	x	x
	2250124	C→T	M271I (ATG→ATA)	lepB ←	leader peptidase					x	x	x	x									x	x	x	x
	2256034	T→C	intergenic (‑395/‑13)	rpoE ← / → nadB	RNA polymerase, sigma 24 (sigma E) factor/quinolinate synthase, L‑aspartate oxidase (B protein) subunit					x	x	x	x									x	x	x	x
	2414428	A→C	intergenic (+519/+854)	ygcE → / ← ygcF	predicted kinase/conserved protein					x	x	x	x									x	x	x	x
	2499139	A→T	S35C (AGT→TGT)	yqeI →	predicted transcriptional regulator					x	x	x	x									x	x	x	x
	2503646	(A)5→6	coding (1018/1377 nt)	ygeH →	predicted transcriptional regulator					x	x	x	x									x	x	x	x
	2512713	A→C	intergenic (‑269/‑207)	ygeV ← / → ygeW	predicted DNA‑binding transcriptional regulator/conserved protein					x	x	x	x									x	x	x	x
	2910079	T→C	D82G (GAT→GGT)	rpsM ←	30S ribosomal subunit protein S13					x	x	x	x									x	x	x	x
	3001530	(T)7→8	coding (467/2085 nt)	malQ ←	4‑alpha‑glucanotransferase (amylomaltase)					x	x	x	x									x	x	x	x
	3046074	A→T	E25V (GAG→GTG)	yhhK →	conserved protein					x	x	x	x									x	x	x	x
	3148468	(C)6→5	coding (915/1692 nt)	eptB ←	predicted metal dependent hydrolase					x	x	x	x									x	x	x	x
	3231240	A→G	intergenic (‑1061/+12)	rfaY ← / ← rfaI	lipopolysaccharide core biosynthesis protein/UDP‑D‑galactose:(glucosyl)lipopolysaccharide‑ alpha‑1,3‑D‑galactosyltransferase					x	x	x	x									x	x	x	x
	3269325	T→C	intergenic (‑119/‑103)	nlpA ← / → yicS	cytoplasmic membrane lipoprotein‑28/predicted protein					x	x	x	x									x	x	x	x
	3296501	Δ1 bp	coding (135/414 nt)	ibpA ←	heat shock chaperone					x	x	x	x									x	x	x	x
	3335809	(A)7→8	intergenic (‑29/+257)	bglG ← / ← phoU	transcriptional antiterminator of the bgl operon/DNA‑binding transcriptional regulator					x	x	x	x									x	x	x	x
	3370719	A→G	intergenic (‑179/‑302)	yieP ← / → rrsC	predicted transcriptional regulator/16S ribosomal RNA (rrnC)					x	x	x	x									x	x	x	x
	3417919	T→C	K121E (AAG→GAG)	hemX ←	uroporphyrinogen III methylase					x	x	x	x									x	x	x	x
	3431765	Δ1 bp	coding (248/381 nt)	yigF ←	conserved inner membrane protein					x	x	x	x									x	x	x	x
	3436099	T→A	D341E (GAT→GAA)	recQ →	ATP‑dependent DNA helicase					x	x	x	x									x	x	x	x
	3464526	A→G	intergenic (+160/‑218)	hemG → / → rrsA	protoporphyrin oxidase, flavoprotein/16S ribosomal RNA (rrnA)					x	x	x	x									x	x	x	x
	3500993	C→G	R291P (CGC→CCC)	yihT ←	predicted aldolase					x	x	x	x									x	x	x	x
	3581727	A→G	R195R (CGT→CGC)	ppc ←	phosphoenolpyruvate carboxylase					x	x	x	x									x	x	x	x
	3637142	A→G	intergenic (‑397/‑218)	purH ← / → rrsE	fused IMP cyclohydrolase/phosphoribosylaminoimidazolecarboxamide formyltransferase/16S ribosomal RNA (rrnE)					x	x	x	x									x	x	x	x
	3637237	A→G	intergenic (‑492/‑123)	purH ← / → rrsE	fused IMP cyclohydrolase/phosphoribosylaminoimidazolecarboxamide formyltransferase/16S ribosomal RNA (rrnE)					x	x	x	x									x	x	x	x
	3680178	T→A	I4N (ATT→AAT)	yjbI →	conserved protein					x	x	x	x									x	x	x	x
	3937701	G→A	intergenic (‑300/‑319)	yjjP ← / → yjjQ	predicted inner membrane protein/predicted DNA‑binding transcriptional regulator					x	x	x	x									x	x	x	x
	3956472	G→T	R54L (CGT→CTT)	yjjJ →	predicted DNA‑binding transcriptional regulator					x	x	x	x									x	x	x	x
Mutations common to all of the eight resequenced evolved genomes of ΔmutT Of these 36 mutations, only 1 mutT deletion has been detected in the T-ancestor genome. However, the remaining 35 are found in the all three MA strains of ΔmutT (Table S1).	63868	A→C	S336A (TCG→GCG)	araB ←	L‑ribulokinase									x	x	x	x									x	x	x	x
	105870	389 bp→86 bp	coding (2‑390/390 nt)	mutT →	nucleoside triphosphate pyrophosphohydrolase, marked preference for dGTP									x	x	x	x									x	x	x	x
	129227	T→G	F5L (TTT→TTG)	yacL →	conserved protein									x	x	x	x									x	x	x	x
	144422	T→G	K2T (AAA→ACA)	panB ←	3‑methyl‑2‑oxobutanoate hydroxymethyltransferase									x	x	x	x									x	x	x	x
	205059	A→C	F269C (TTT→TGT)	yaeF ←	predicted lipoprotein									x	x	x	x									x	x	x	x
	633636	T→G	intergenic (+292/‑555)	mngB → / → cydA	alpha‑mannosidase/cytochrome d terminal oxidase, subunit I									x	x	x	x									x	x	x	x
	774615	T→G	K90T (AAA→ACA)	hcr ←	HCP oxidoreductase, NADH‑dependent									x	x	x	x									x	x	x	x
	855087	T→G	L578R (CTG→CGG)	pepN →	aminopeptidase N									x	x	x	x									x	x	x	x
	965259	A→C	L104L (CTT→CTG)	pyrC ←	dihydro‑orotase									x	x	x	x									x	x	x	x
	967386	T→G	T302P (ACC→CCC)	mdtH ←	predicted drug efflux system									x	x	x	x									x	x	x	x
	1099194	A→C	A80A (GCA→GCC)	tdk →	thymidine kinase/deoxyuridine kinase									x	x	x	x									x	x	x	x
	1185198	T→G	I50S (ATT→AGT)	ycjV →	predicted sugar transporter subunit									x	x	x	x									x	x	x	x
	1277270	A→C	L16R (CTT→CGT)	gadC ←	predicted glutamate:gamma‑aminobutyric acid antiporter									x	x	x	x									x	x	x	x
	1487684	A→C	intergenic (‑18/‑269)	ydiY ← / → pfkB	conserved protein/6‑phosphofructokinase II									x	x	x	x									x	x	x	x
	1740634	A→C	K138Q (AAA→CAA)	mdtA →	multidrug efflux system, subunit A									x	x	x	x									x	x	x	x
	1806195	T→G	S69A (TCG→GCG)	cdd →	cytidine/deoxycytidine deaminase									x	x	x	x									x	x	x	x
	2053981	T→G	T3P (ACT→CCT)	frc ←	formyl‑CoA transferase, NAD(P)‑binding									x	x	x	x									x	x	x	x
	2219380	T→G	S160S (TCT→TCG)	yphA →	predicted inner membrane protein									x	x	x	x									x	x	x	x
	2297454	T→G	A11A (GCT→GCG)	recN →	recombination and repair protein									x	x	x	x									x	x	x	x
	2362144	T→G	D203E (GAT→GAG)	hypB →	GTP hydrolase									x	x	x	x									x	x	x	x
	2520609	T→G	I97L (ATC→CTC)	yqeB ←	conserved protein with NAD(P)‑binding Rossman fold									x	x	x	x									x	x	x	x
	2538348	A→C	I108I (ATA→ATC)	ygfU →	predicted transporter									x	x	x	x									x	x	x	x
	2752245	A→C	intergenic (‑247/‑2)	agaR ← / → kbaZ	DNA‑binding transcriptional dual regulator/tagatose 6‑phosphate aldolase 1, kbaZ subunit									x	x	x	x									x	x	x	x
	2839157	A→C	L424V (TTG→GTG)	nanT ←	sialic acid transporter									x	x	x	x									x	x	x	x
	2887561	A→C	S187S (TCA→TCC)	yhdW →	predicted amino‑acid transporter subunit									x	x	x	x									x	x	x	x
	2889665	A→C	L163F (TTA→TTC)	yhdY →	predicted amino‑acid transporter subunit									x	x	x	x									x	x	x	x
	3020105	T→G	I384L (ATC→CTC)	glgC ←	glucose‑1‑phosphate adenylyltransferase									x	x	x	x									x	x	x	x
	3039357	T→G	D329A (GAT→GCT)	ugpB ←	glycerol‑3‑phosphate transporter subunit									x	x	x	x									x	x	x	x
	3125008	A→C	Y1025D (TAC→GAC)	bcsC ←	cellulose synthase subunit									x	x	x	x									x	x	x	x
	3133892	A→C	I84M (ATT→ATG)	bcsA ←	cellulose synthase, catalytic subunit									x	x	x	x									x	x	x	x
	3162928	A→C	F83L (TTT→TTG)	ysaB ←	predicted protein									x	x	x	x									x	x	x	x
	3298209	T→G	H94P (CAT→CCT)	yidR ←	conserved protein									x	x	x	x									x	x	x	x
	3421905	A→C	I514L (ATT→CTT)	cyaA →	adenylate cyclase									x	x	x	x									x	x	x	x
	3712848	A→C	F423C (TTT→TGT)	actP ←	acetate transporter									x	x	x	x									x	x	x	x
	3791240	T→G	intergenic (‑204/+413)	cadC ← / ← pheU	DNA‑binding transcriptional activator/tRNA‑Phe									x	x	x	x									x	x	x	x
	3964308	T→G	Q253P (CAG→CCG)	yjjK ←	fused predicted transporter subunits									x	x	x	x									x	x	x	x
x	: the mutation was detected in the sample.
	: We omitted these mutations from our statistical analysis because we consider them to be common mutations that existed before the evolutionary experiment.
