# Supplementary material for: Quantitative analysis of relationship between mutation rate and speed of adaptation under antibiotic exposure in Escherichia coli
Source: PLoS Genet. 2025 Mar 28;21(3):e1011627. doi: 10.1371/journal.pgen.1011627 (PMC11975134; doi:10.1371/journal.pgen.1011627)
Supplement: S8 Table — (XLSX) [file pgen.1011627.s009.xlsx]

## Sheet: S8. Previous mutat spectrum
Table S8. Mutational spectrum of wild-type E. coli druing drug resistance evolution experiments and drug-free MA experiment in previous studies
(A) Drug resistance evolution experiments	Non-synonymous base-pair substitutions (BPSs)						Synonymous BPSs	BPSs on Intergenic region / Pseudogene	Insertions / Deletions		Source of data
	Transition		Transversion						Coding region	Intergenic region
	A:T→G:C	G:C→A:T	A:T→T:A	A:T→C:G	G:C→T:A	G:C→C:G
CP	5	8	3	1	5	1	3	3	17	1	Supplementary Data 2 of Suzuki et al, Nat Commun, 2014 [1].
TP	3	4	3	3	4	0	2	6	10	2
AMK	3	10	8	3	10	3	1	3	12	0
CFIX	2	6	2	1	1	1	2	3	12	3
CPFX	0	2	2	0	3	1	0	4	52	3
(B) Drug-free Mutation accumulation (MA) experiment	BPSs*						*in total 233 BPSs cpnsists of 124 nonsynonymous- , 55 synonumous- BPSs on coding position, and 54 BPSs on noncoding position.				Table 3 of Lee et al, PNAS, 2012 [2].
	Transition		Transversion
	A:T→G:C	G:C→A:T	A:T→T:A	A:T→C:G	G:C→T:A	G:C→C:G
	49	82	17	38	30	17
(C) Chi-square test for the effect of drugs on the proportion of substitutions	Expected numbers of non-synonymous BPSs in (A) based on the proportion in (B)						Chi-squared test with (A)
	Transition		Transversion
	A:T→G:C	G:C→A:T	A:T→T:A	A:T→C:G	G:C→T:A	G:C→C:G	p-value
CP	4.83691	8.09442	1.67811	3.75107	2.96137	1.67811	0.448047
TP	3.57511	5.98283	1.24034	2.77253	2.18884	1.24034	0.305858
AMK	7.78112	13.0215	2.69957	6.03433	4.76395	2.69957	0.000692488
CFIX	2.73391	4.57511	0.948498	2.12017	1.67382	0.948498	0.750342
CPFX	1.6824	2.81545	0.583691	1.30472	1.03004	0.583691	0.0571264
References
1. Suzuki S, Horinouchi T, Furusawa C. Prediction of antibiotic resistance by gene expression profiles. Nat Commun. 2014;5: 5792.
2. Lee H, Popodi E, Tang H, Foster PL. Rate and molecular spectrum of spontaneous mutations in the bacterium Escherichia coli as determined by whole-genome sequencing. Proc Natl Acad Sci U S A. 2012;109: E2774-83.
